# Supplementary material for: Interactions of genetic risks for autism and the broad autism phenotypes
Source: Front Psychiatry. 2023 Mar 21;14:1110080. doi: 10.3389/fpsyt.2023.1110080 (PMC10123509; doi:10.3389/fpsyt.2023.1110080)
Supplement: Supplementary file 1 [file Table_1.XLSX]

## Sheet: supplementary Table
Supplementary Table 1. De novo variants burden analysis in autism spectrum disorders
Supplementary Table 2. 258 ASD known risk genes from SFARI with a score of 1 and the SPARK gene list reported in a recent literature.
Supplementary Table 3. Difference of ASD core phenotypes between sex
Supplementary Table 4. Difference of ASD phenotypic spectrum in various of scales between sex
Supplementary Table 5. Difference of sibling broader autism phenotypes (BAP) in various of scales between sex
Supplementary Table 6. The relationship between ASD phenotypic spectrum in various of scales and polygenic risk score (PRS)
Supplementary Table 7. The relationship between sibling broader autism phenotypes (BAP) in various of scales and polygenic risk score (PRS)
Supplementary Table 8. The relationship between ASD core phenotypes and de novo variants risk levels (low, middle, high)
Supplementary Table 9. The relationship between ASD phenotypic spectrum in various of scales and with/without damaging de novo variants (dDNVs)
Supplementary Table 10. The relationship between sibling broader autism phenotypes (BAP) in various of scales and and with/without damaging de novo variants (dDNVs)
Supplementary Table 11. The relationship between ASD phenotypic spectrum in various of scales and with/without damaging de novo variants occur in ASD known risk genes (dDNVs-ASDG)

## Sheet: Abbrevation
Full name	Abbreviation
OR;CI	odds ratio;confidence interval;
DNV;Syn;Tmis;LoF;CNV;dDNV	de novo variants; synonymous variants;copy number variants;probably damaging DNV
Aberrant Behavior Checklist	ABC
Autism Diagnostic Interview-Revised	ADI-R
Autism Diagnostic Observation Schedule	ADOS
Broad Autism Phenotype Questionnaire	BAPQ
Child Behavior Checklist or Adult Behavior Checklist	CBCL ;ABCL
Developmental Coordination Disorder Questionnaire	DCDQ
Non-Word Repetition Task	CTOPP
Peabody Picture Vocabulary Test, Fourth Edition	PPVT-4
Repetitive Behavior Scale-Revised	RBS-R
Social Communication Questionnaire	SCQ – Parent report
Social Communication Questionnaire	SCQ – Teacher report
Social Responsiveness Scale	SRS – Adult research version
Social Responsiveness Scale	SRS – Parent report
Social Responsiveness Scale	SRS – Teacher report
Teacher Report Form	TRF
Caregiver-Teacher Report Form	C-TRF
Vineland Adaptive Behavior Scale, Second Edition	VABS-II

## Sheet: Table S1
DNV categories	ASD Probands	Unaffected Siblings	95%CI	OR	P-value
Syn	446	571	/	/	/
Tmis	722	985	0.91–1.25	1.07	0.45
Dmis	327	515	1.02–1.49	1.23	0.0325
LoF	169	358	1.32–2.08	1.65	9.39e-06
CNV	149	362	1.50–2.40	1.9	3.74e-08
dDNV	645	1235	1.28–1.75	1.5	5.14e-07

## Sheet: Table S2
Gene	Cohort
ACTB	SFARI;SPARK
ACTL6B	SPARK
ADNP	SFARI; SPARK
ADSL	SFARI;SPARK
AFF2	SFARI;SPARK
AHDC1	SFARI;SPARK
ALDH5A1	SFARI;SPARK
ANK2	SFARI;SPARK
ANK3	SFARI;SPARK
ANKRD11	SFARI;SPARK
AP2S1	SFARI
ARHGEF9	SFARI;SPARK
ARID1B	SFARI;SPARK
ARX	SFARI;SPARK
ASH1L	SFARI;SPARK
ASXL3	SFARI;SPARK
ATRX	SFARI;SPARK
AUTS2	SFARI;SPARK
BAZ2B	SFARI;SPARK
BCKDK	SFARI;SPARK
BCL11A	SFARI;SPARK
BRAF	SFARI
BRSK2	SFARI;SPARK
CACNA1A	SFARI
CACNA1C	SFARI;SPARK
CACNA1E	SFARI
CACNA2D3	SFARI
CAPRIN1	SFARI;SPARK
CASK	SFARI;SPARK
CASZ1	SFARI;SPARK
CDKL5	SFARI
CELF4	SFARI
CHAMP1	SFARI;SPARK
CHD2	SFARI;SPARK
CHD3	SFARI;SPARK
CHD7	SFARI;
CHD8	SFARI;SPARK
CIC	SFARI;SPARK
CLCN4	SPARK
CNOT3	SFARI;SPARK
CORO1A	SFARI
CREBBP	SFARI;SPARK
CSDE1	SFARI;SPARK
CSNK2A1	SFARI; SPARK
CTBP1	SPARK
CTCF	SFARI;SPARK
CTNNB1	SFARI;SPARK
CUL3	SFARI;SPARK
DDX3X	SFARI;SPARK
DEAF1	SFARI;SPARK
DHCR7	SFARI;SPARK
DIP2A	SFARI
DLG4	SFARI;SPARK
DMPK	SFARI;SPARK
DNMT3A	SFARI;SPARK
DPYSL2	SFARI
DSCAM	SFARI;SPARK
DST	SPARK
DYNC1H1	SFARI; SPARK
DYRK1A	SFARI;SPARK
EBF3	SFARI;SPARK
EHMT1	SFARI;SPARK
EIF3F	SPARK
EIF3G	SFARI
ELAVL3	SFARI
EP300	SFARI;SPARK
FMR1	SFARI
FOXG1	SFARI
FOXP1	SFARI;SPARK
FOXP2	SFARI
GABRB2	SFARI
GABRB3	SFARI
GFAP	SFARI
GIGYF1	SFARI;SPARK
GIGYF2	SFARI;SPARK
GNAI1	SFARI
GNB1	SPARK
GRIA2	SFARI
GRIN1	SPARK
GRIN2A	SPARK
GRIN2B	SFARI;SPARK
GRIN2D	SPARK
HDLBP	SFARI
HECTD4	SFARI
HIVEP2	SFARI;SPARK
HNRNPH2	SFARI;SPARK
HNRNPU	SFARI;SPARK
HRAS	SFARI
IQSEC2	SFARI;SPARK
IRF2BPL	SFARI;SPARK
KANSL1	SFARI;SPARK
KATNAL2	SFARI; SPARK
KCNB1	SFARI;SPARK
KCNMA1	SPARK
KCNQ3	SFARI
KDM3B	SFARI;SPARK
KDM5B	SFARI; SPARK
KDM5C	SFARI
KDM6B	SFARI;SPARK
KIAA0232	SFARI
KMT2A	SFARI;SPARK
KMT2C	SFARI;SPARK
KMT2E	SFARI; SPARK
KMT5B	SFARI;SPARK
LDB1	SFARI
LRRC4C	SFARI
LZTR1	SFARI
MAGEL2	SFARI
MAP1A	SFARI
MBD5	SFARI;SPARK
MBOAT7	SFARI;SPARK
MECP2	SFARI
MED13	SFARI;SPARK
MED13L	SFARI;SPARK
MEF2C	SFARI; SPARK
MEIS2	SFARI;SPARK
MKX	SFARI
MYT1L	SFARI;SPARK
NAA15	SFARI;SPARK
NACC1	SFARI
NBEA	SFARI;SPARK
NCKAP1	SFARI;SPARK
NCOA1	SFARI
NEXMIF	SPARK
NF1	SFARI
NIPBL	SFARI;SPARK
NLGN2	SFARI;SPARK
NLGN3	SFARI;SPARK
NLGN4X	SFARI; SPARK
NR3C2	SFARI; SPARK
NR4A2	SFARI;SPARK
NRXN1	SFARI;SPARK
NRXN2	SFARI;SPARK
NRXN3	SFARI;SPARK
NSD1	SFARI;SPARK
NUP155	SFARI
PACS1	SFARI;SPARK
PAH	SFARI
PAX5	SFARI
PBRM1	SPARK
PCCB	SFARI
PCDH19	SFARI
PHF12	SFARI
PHF2	SFARI
PHF21A	SFARI;SPARK
PHF3	SFARI;SPARK
PHIP	SFARI;SPARK
POGZ	SFARI ;
POMGNT1	SFARI;SPARK
PPP1R9B	SFARI
PPP2R1A	SPARK
PPP2R5D	SFARI;SPARK
PPP3CA	SPARK
PPP5C	SFARI
PRR12	SFARI
PSMD12	SFARI;SPARK
PTCHD1	SFARI;SPARK
PTEN	SFARI ;
PTK7	SFARI
PTPN11	SFARI;
RAI1	SFARI ;
RALGAPB	SPARK
RELN	SFARI;SPARK
RERE	SFARI;SPARK
REST	SPARK
RFX3	SFARI;SPARK
RIMS1	SFARI;SPARK
RORB	SFARI;SPARK
SATB1	SFARI
SCN1A	SFARI;SPARK
SCN1B	SPARK
SCN2A	SFARI;SPARK
SCN8A	SFARI;SPARK
SETBP1	SFARI;SPARK
SETD1A	SFARI
SETD2	SFARI;SPARK
SETD5	SFARI;SPARK
SHANK2	SFARI;SPARK
SHANK3	SFARI ;
SIN3A	SFARI;SPARK
SKI	SFARI
SLC6A1	SFARI;SPARK
SLC9A6	SFARI;SPARK
SMARCA2	SFARI
SMARCA4	SFARI; SPARK
SMARCC1	SPARK
SMARCC2	SFARI;SPARK
SON	SFARI;SPARK
SOX5	SFARI;SPARK
SPAST	SFARI;SPARK
SRCAP	SFARI;SPARK
SRPRA	SFARI
STXBP1	SFARI;SPARK
SYN1	SFARI
SYNCRIP	SPARK
SYNGAP1	SFARI;SPARK
TANC2	SFARI;SPARK
TAOK1	SFARI;SPARK
TBCK	SFARI;
TBL1XR1	SFARI
TBR1	SFARI;SPARK
TCF20	SFARI;SPARK
TCF4	SFARI ;
TCF7L2	SFARI
TEK	SFARI
TLK2	SFARI;SPARK
TM9SF4	SFARI
TRAF7	SFARI
TRIM23	SFARI
TRIO	SFARI;SPARK
TRIP12	SFARI;SPARK
TSC1	SFARI
TSC2	SFARI
TSHZ3	SFARI;SPARK
UBE3A	SFARI
UBR1	SFARI
UPF3B	SFARI;SPARK
USP9X	SFARI; SPARK
VEZF1	SFARI
VPS13B	SFARI;SPARK
WAC	SFARI;SPARK
WDFY3	SFARI;SPARK
ZBTB20	SFARI;SPARK
ZMYND8	SFARI
ZNF292	SFARI;SPARK
ZNF462	SFARI;SPARK

## Sheet: Table S3
Core Phenotype	Measures	Descriptive	Sex	N	Mean	SD	P
Adaptive/Cognitive	ssc_diagnosis_nonverbal_iq	Nonverbal ability	male	1946	86.03	25.71	9.37e-07
			female	300	78.01	25.98
	ssc_diagnosis_verbal_iq	Verbal ability	male	1946	79.62	30.71	0.00956
			female	300	74.41	32.47
	ssc_diagnosis_full_scale_iq	Overall cognitive ability	male	1946	82.81	27.52	2.86e-05
			female	300	75.43	28.18
	vineland_ii_composite_standard_score	Adaptive Behavior Composite (ABC) from the Vineland-II	male	1942	73.65	12.05	0.000251
			male	299	70.91	11.99
	ssc_diagnosis_nvma	Nonverbal mental age. Estimate of the age level at which the child is currently functioning in terms of nonverbal skills	male	1942	84.81	52.64	0.0358
			female	300	78.2	50.22
	ssc_diagnosis_vma	Verbal mental age. Estimate of the age level at which the child is currently functioning in terms of verbal skills	male	1940	92.75	49.5	0.000264
			female	300	82.53	44
language/communication and social	adi_r_comm_b_non_verbal_total	Nonverbal Communication Domain on the ADI-R algorithm.	male	1946	9.22	3.41	0.845
			female	301	9.27	3.76
	adi_r_b_comm_verbal_total	Verbal Communication Domain on the ADI-R algorithm.	male	1945	16.47	4.28	0.607
			female	301	16.62	4.49
	ados_communication_social	Communication and Social total from the algorithms of the ADOS	male	1731	13.21	4.08	0.0744
			female	261	13.71	4.53
	adi_r_soc_a_total	Reciprocal Social Interaction Domain on the ADI-R algorithm	male	1946	20.35	5.63	0.968
			female	301	20.36	6.09
Repetitive Behaviors	adi_r_rrb_c_total	Restricted, Repetitive, and Stereotyped Patterns of Behavior Domain on the ADI-R algorithm	male	1945	6.62	2.5	0.00802
			female	301	6.21	2.46
	ados_restricted_repetitive	Restricted and Repetitive Behavior Total and the Stereotyped Behaviors & Restricted Interests total from the algorithms of the ADOS	male	1946	3.93	2.05	0.782
			female	301	3.97	2.22
	rbs_r_overall_score	All items of the Repetitive Behavior Scale-Revised	male	1945	27.08	17.34	0.809
			female	301	26.82	17.19
Behavioral Problems	cbcl_2_5_internalizing_t_score	Internalizing behaviors from the Child Behavior Checklist to measures emotional and behavioral problems in children between 18 mos and 5 years old	male	452	61.17	9.07	0.804
			female	75	61.43	7.97
	cbcl_2_5_externalizing_t_score	Externalizing behaviors from the Child Behavior Checklist to measures emotional and behavioral problems in children between 18 mos and 5 years old	male	452	57.82	11.06	0.604
			female	75	58.44	9.36
	cbcl_6_18_internalizing_t_score	Internalizing behaviors from the Child Behavior Checklist to measures emotional and behavioral problems in children between 6 and 18 years old	male	1490	60.29	9.62	0.213
			female	225	59.39	10.19
	cbcl_6_18_externalizing_t_score	Externalizing behaviors from the Child Behavior Checklist to measures emotional and behavioral problems in children between 6 and 18 years old	male	1490	56	10.6	0.047
			female	225	57.42	9.82
	abc_total_score	across all items of the Aberrant Behavior Checklist.	male	1943	45.77	25.59	0.194
			female	301	47.8	25.07

## Sheet: Table S4
Scales	Measurement	male (mean±sd)	female (mean±sd)	P
ADI-R - Diagnostic Algorithm 4 Years and Older	A1_failure_nonverbal_social	3.87±1.62	3.96±1.62	0.366873
ADI-R - Diagnostic Algorithm 4 Years and Older	A2_failure_peer_relationships	6.02±1.73	6.02±1.74	0.962035
ADI-R - Diagnostic Algorithm 4 Years and Older	A3_lack_shared_enjoy	4.29±1.69	4.3±1.84	0.40994
ADI-R - Diagnostic Algorithm 4 Years and Older	A4_lack_socioemotional	6.09±2.18	6.18±2.33	0.512247
ADI-R - Diagnostic Algorithm 4 Years and Older	A_total	20.28±5.65	20.45±6.05	0.431447
ADI-R - Diagnostic Algorithm 4 Years and Older	B1_delay_lang_gest	4.58±2.59	4.89±2.7	0.0352476
ADI-R - Diagnostic Algorithm 4 Years and Older	B2_fail_initiate_conversation	3.61±0.73	3.73±0.59	0.0128563
ADI-R - Diagnostic Algorithm 4 Years and Older	B3_idiosyncratic_speech	3.98±1.79	4.14±1.71	0.184081
ADI-R - Diagnostic Algorithm 4 Years and Older	B4_lack_make_believe	4.63±1.35	4.46±1.53	0.137668
ADI-R - Diagnostic Algorithm 4 Years and Older	B_non_verbal_total	9.22±3.41	9.35±3.74	0.258899
ADI-R - Diagnostic Algorithm 4 Years and Older	B_verbal_total	16.44±4.28	16.74±4.46	0.259796
ADI-R - Diagnostic Algorithm 4 Years and Older	C1_encompassing_pattern	1.96±1.19	1.58±1.15	9.21321e-08
ADI-R - Diagnostic Algorithm 4 Years and Older	C2_compulsive_rituals	1.54±1.42	1.57±1.44	0.706639
ADI-R - Diagnostic Algorithm 4 Years and Older	C3_repetitive_mannerisms	1.44±0.8	1.46±0.8	0.634823
ADI-R - Diagnostic Algorithm 4 Years and Older	C4_preoccupation_material	1.66±0.59	1.62±0.63	0.368837
ADI-R - Diagnostic Algorithm 4 Years and Older	C_total	6.6±2.51	6.24±2.44	0.0123327
ADI-R - Diagnostic Algorithm 4 Years and Older	D_total	3.74±1.11	3.82±1.09	0.158216
ADOS - Score	Communication + Social Interaction Total	13.25±4.08	13.76±4.55	0.100301
ADOS - Score	Restricted and Repetitive Behavior Total	4.01±2.02	4.07±2.2	0.735432
ADOS - Score	Social Affect Total	11.09±3.97	11.57±4.26	0.0768171
ADOS - Score	Total	15.11±5.11	15.64±5.57	0.142008
ADOS - Score	Imagination/Creativity Total	0.77±0.73	1±0.76	0.408125
ADOS - Score	Social Interaction Total	8.1±2.16	7.38±2.45	0.507116
ADOS - Score	Stereotyped Behaviors and Restricted Interests Total	1.53±1.18	2±1.93	0.585087
CBCL 2 - 5 - Score	Attention Deficit/Hyperactivity Problems Total	6.95±2.9	7.22±2.99	0.41965
CBCL 2 - 5 - Score	Attention Deficit/Hyperactivity Problems T Score	58.77±7.72	59.57±8.07	0.42306
CBCL 2 - 5 - Score	Affective Problems Total	4.32±3.1	4.67±2.91	0.214408
CBCL 2 - 5 - Score	Affective Problems T Score	60.72±9.16	61.74±8.84	0.221925
CBCL 2 - 5 - Score	Aggressive Behavior Total	14.15±8.27	14.11±6.79	0.839445
CBCL 2 - 5 - Score	Aggressive Behavior T Score	58.56±10.01	57.63±8.38	0.937644
CBCL 2 - 5 - Score	Anxiety Problems Total	4.39±3.74	4.11±3.15	0.918175
CBCL 2 - 5 - Score	Anxiety Problems T Score	57.01±9.77	55.68±8.49	0.670848
CBCL 2 - 5 - Score	Anxious/Depressed Total	2.97±2.68	3.02±2.81	0.880465
CBCL 2 - 5 - Score	Anxious/Depressed T Score	54.72±6.84	54.82±7.57	0.972751
CBCL 2 - 5 - Score	Attention Problems Total	5.05±2.24	5.27±2.29	0.39134
CBCL 2 - 5 - Score	Attention Problems T Score	62.3±8.29	63.21±8.41	0.365299
CBCL 2 - 5 - Score	Average Length	4.67±2.17	5.15±2.44	0.467699
CBCL 2 - 5 - Score	Emotionally Reactive Total	4.5±3.47	4.55±3.22	0.744888
CBCL 2 - 5 - Score	Emotionally Reactive T Score	59.93±9.46	59.8±9.06	0.807439
CBCL 2 - 5 - Score	Externalizing Problems Total	19.21±9.47	19.38±8.21	0.67415
CBCL 2 - 5 - Score	Externalizing Problems T Score	57.69±11.18	57.91±9.51	0.678228
CBCL 2 - 5 - Score	Internalizing Problems Total	16.73±8.78	16.77±8.11	0.990538
CBCL 2 - 5 - Score	Internalizing Problems T Score	60.96±9.2	61.4±7.83	0.987476
CBCL 2 - 5 - Score	Oppositional Defiant Total	4.69±3.18	4.72±2.77	0.859385
CBCL 2 - 5 - Score	Oppositional Defiant T Score	57.29±8.5	56.57±7.78	0.892575
CBCL 2 - 5 - Score	Pervasive Developmental Problems Total	10.03±4.26	10.61±4.26	0.391617
CBCL 2 - 5 - Score	Pervasive Developmental Problems T Score	70.92±8.98	72.3±8.52	0.390271
CBCL 2 - 5 - Score	Sleep Problems Total	3.67±3.4	3.99±3.17	0.237084
CBCL 2 - 5 - Score	Sleep Problems T Score	57.05±9.72	57.5±8.76	0.184079
CBCL 2 - 5 - Score	Somatic Complaints Total	3.14±2.53	2.66±2	0.210188
CBCL 2 - 5 - Score	Somatic Complaints T Score	57.96±7.7	56.62±6.55	0.252373
CBCL 2 - 5 - Score	Total Problems Total	56±25.73	57.63±21.62	0.37514
CBCL 2 - 5 - Score	Total Problems T Score	60.69±10.72	61.67±8.82	0.41475
CBCL 2 - 5 - Score	Total Words	206.08±101.96	184.33±118.21	0.535758
CBCL 6 - 18 - Score	Activities Total	8.44±2.81	7.96±3.07	0.017338
CBCL 6 - 18 - Score	Activities T Score	39.82±9.8	39.85±9.75	0.878088
CBCL 6 - 18 - Score	Attention Deficit/Hyperactivity Problems Total	7.12±3.32	6.71±3.28	0.0561057
CBCL 6 - 18 - Score	Attention Deficit/Hyperactivity Problems T Score	61.69±8.13	62.82±7.87	0.0236498
CBCL 6 - 18 - Score	Affective Problems Total	4.35±3.51	4.81±3.72	0.0724892
CBCL 6 - 18 - Score	Affective Problems T Score	61.64±8.61	62.47±8.64	0.163302
CBCL 6 - 18 - Score	Aggressive Behavior Total	8.56±6.66	8.85±6.22	0.240594
CBCL 6 - 18 - Score	Aggressive Behavior T Score	59.47±9.15	60.09±8.67	0.129946
CBCL 6 - 18 - Score	Anxiety Problems Total	3.7±2.81	3.81±2.8	0.497282
CBCL 6 - 18 - Score	Anxiety Problems T Score	61.77±8.75	61.37±8.81	0.385319
CBCL 6 - 18 - Score	Anxious/Depressed Total	5.43±4.48	5.58±4.51	0.552805
CBCL 6 - 18 - Score	Anxious/Depressed T Score	59.63±9.24	58.99±9.18	0.384002
CBCL 6 - 18 - Score	Attention Problems Total	10.09±4.15	10.08±4.19	0.975411
CBCL 6 - 18 - Score	Attention Problems T Score	66.42±10.09	69.83±10.73	7.96881e-07
CBCL 6 - 18 - Score	Conduct Problems Total	3.29±3.63	3.15±3.25	0.964301
CBCL 6 - 18 - Score	Conduct Problems T Score	56.84±7.38	58.26±7.72	0.0148932
CBCL 6 - 18 - Score	Externalizing Problems Total	11.1±8.58	11.23±7.83	0.399624
CBCL 6 - 18 - Score	Externalizing Problems T Score	55.96±10.49	57.37±9.86	0.0372261
CBCL 6 - 18 - Score	Internalizing Problems Total	13.27±69.84	12.13±8.47	0.388715
CBCL 6 - 18 - Score	Internalizing Problems T Score	60.22±9.58	59.01±10.44	0.0699488
CBCL 6 - 18 - Score	Oppositional Defiant Total	3.77±3.46	3.9±2.62	0.305506
CBCL 6 - 18 - Score	Oppositional Defiant T Score	58.83±8.35	59.59±8.1	0.0305274
CBCL 6 - 18 - Score	Rule Breaking Total	2.53±2.47	2.38±2.21	0.650068
CBCL 6 - 18 - Score	Rule Breaking T Score	55.31±6.14	56.26±6.12	0.0146264
CBCL 6 - 18 - Score	School Total	2.9±1.28	2.66±1.42	0.0358133
CBCL 6 - 18 - Score	School T Score	35.02±8.2	32.97±7.6	0.000445538
CBCL 6 - 18 - Score	Social Problems Total	6.18±3.58	6.24±3.47	0.827996
CBCL 6 - 18 - Score	Social Problems T Score	63.26±8.02	63.34±8.48	0.8075
CBCL 6 - 18 - Score	Social Total	4.29±2.42	4.22±2.51	0.579532
CBCL 6 - 18 - Score	Social T Score	34.46±9.16	33.96±9.3	0.320937
CBCL 6 - 18 - Score	Somatic Complaints Total	2.13±2.59	2.45±2.92	0.112395
CBCL 6 - 18 - Score	Somatic Complaints T Score	56.89±7.53	57.48±7.94	0.368426
CBCL 6 - 18 - Score	Somatic Problems Total	1.17±1.81	1.37±2.08	0.31843
CBCL 6 - 18 - Score	Somatic Problems T Score	55.64±7.54	55.97±8.17	0.836099
CBCL 6 - 18 - Score	Thought Problems Total	7±3.98	7.27±4.2	0.444323
CBCL 6 - 18 - Score	Thought Problems T Score	67.25±8.33	68.13±8.43	0.117806
CBCL 6 - 18 - Score	Total Competence Total	16.24±4.85	15.42±5.44	0.0424048
CBCL 6 - 18 - Score	Total Competence T Score	32.33±9.03	31.57±9.22	0.268228
CBCL 6 - 18 - Score	Total Problems Total	50.86±24.12	51.95±23.54	0.422809
CBCL 6 - 18 - Score	Total Problems T Score	62.7±8.56	63.48±8.06	0.187871
CTOPP	Age Equivalent	84.95±34	83.41±30.64	0.731482
CTOPP	Raw Score	8.05±3.7	7.69±3.72	0.326779
CTOPP	Standard Score	7.84±2.84	7.41±2.86	0.03414
CTRF 1.5 - 5 - Score	Attention Deficit/Hyperactivity Problems Percentile	83.08±14.94	88±13.33	0.0246316
CTRF 1.5 - 5 - Score	Attention Deficit/Hyperactivity Problems Total	12.91±6.11	13.18±6.46	0.769563
CTRF 1.5 - 5 - Score	Attention Deficit/Hyperactivity Problems T Score	63.51±10.24	66.87±10.83	0.0327252
CTRF 1.5 - 5 - Score	Affective Problems Percentile	77.62±16.17	79.08±17.71	0.354006
CTRF 1.5 - 5 - Score	Affective Problems Total	2.86±2.56	3.45±3.04	0.376868
CTRF 1.5 - 5 - Score	Affective Problems T Score	59.38±7.4	61.29±9.19	0.280832
CTRF 1.5 - 5 - Score	Aggressive Behavior Percentile	73.93±16.55	81.13±16.51	0.00738993
CTRF 1.5 - 5 - Score	Aggressive Behavior Total	12.36±9.49	14.13±10.42	0.328774
CTRF 1.5 - 5 - Score	Aggressive Behavior T Score	57.94±7.41	61.66±8.74	0.0077032
CTRF 1.5 - 5 - Score	Anxiety Problems Percentile	72.22±17.38	72.11±18.19	0.770578
CTRF 1.5 - 5 - Score	Anxiety Problems Total	2.08±2.18	2.58±2.66	0.358153
CTRF 1.5 - 5 - Score	Anxiety Problems T Score	57.46±7.53	58.42±8.73	0.816341
CTRF 1.5 - 5 - Score	Anxious/Depressed Percent	68.06±16	69.14±17.4	0.799576
CTRF 1.5 - 5 - Score	Anxious/Depressed Total	2.6±2.33	3.08±2.87	0.472912
CTRF 1.5 - 5 - Score	Anxious/Depressed T Score	55.73±6.21	56.74±7.25	0.515194
CTRF 1.5 - 5 - Score	Attention Problems Percentile	84.2±14.51	89.5±11.74	0.0173476
CTRF 1.5 - 5 - Score	Attention Problems Total	9.24±4.49	9.84±4.77	0.457011
CTRF 1.5 - 5 - Score	Attention Problems T Score	65.04±11.73	70.13±13.19	0.0141597
CTRF 1.5 - 5 - Score	Emotionally Reactive Percent	78.16±17.48	84.42±16.39	0.00552924
CTRF 1.5 - 5 - Score	Emotionally Reactive Total	3.5±2.49	4.53±2.91	0.0326663
CTRF 1.5 - 5 - Score	Emotionally Reactive T Score	60.2±8.18	64±9.13	0.00645854
CTRF 1.5 - 5 - Score	Externalizing Problems Percentile	76.81±19.83	83.97±19.34	0.00224415
CTRF 1.5 - 5 - Score	Externalizing Problems Total	21.6±12.43	23.97±13.72	0.29054
CTRF 1.5 - 5 - Score	Externalizing Problems T Score	59.37±8.13	63.24±9.32	0.00364991
CTRF 1.5 - 5 - Score	Internalizing Problems Percentile	81.17±18.45	83.7±19.88	0.12447
CTRF 1.5 - 5 - Score	Internalizing Problems Total	15.53±8.02	17.26±9.11	0.234967
CTRF 1.5 - 5 - Score	Internalizing Problems T Score	61.91±8.97	63.53±8.98	0.123493
CTRF 1.5 - 5 - Score	Oppositional Defiant Percentile	73.36±16.74	79.79±17.17	0.0210456
CTRF 1.5 - 5 - Score	Oppositional Defiant Total	3.86±3.34	4.84±3.74	0.127628
CTRF 1.5 - 5 - Score	Oppositional Defiant T Score	57.55±6.69	60.92±8.05	0.02085
CTRF 1.5 - 5 - Score	Pervasive Developmental Problems Percentile	89.93±12.06	92.87±9.06	0.228405
CTRF 1.5 - 5 - Score	Pervasive Developmental Problems Total	10.63±5.03	11.55±5.41	0.353327
CTRF 1.5 - 5 - Score	Pervasive Developmental Problems T Score	68.39±9.79	71.76±10.24	0.0700052
CTRF 1.5 - 5 - Score	Somatic Complaints Percentile	70.64±18.48	65.69±17.55	0.0174598
CTRF 1.5 - 5 - Score	Somatic Complaints Total	1.09±1.29	1±1.47	0.401494
CTRF 1.5 - 5 - Score	Somatic Complaints T Score	56.7±6.86	55.42±7.02	0.0590421
CTRF 1.5 - 5 - Score	Total Problems Percentile	81.17±18.45	86.55±18.85	0.0103544
CTRF 1.5 - 5 - Score	Total Problems Total	50.67±25.5	56.18±27.13	0.184001
CTRF 1.5 - 5 - Score	Total Problems T Score	61.73±8.75	64.66±8.61	0.010622
DAS II Early Years	Copy Ability Score	93.06±27.82	87.94±30.68	0.0648249
DAS II Early Years	Copy Age Equivalent	61.61±13.46	59.56±13.15	0.11026
DAS II Early Years	Copy T Score	42.22±13.47	37.77±15.4	0.0130691
DAS II Early Years	GCA Lower Sum of Core Subtest T Scores	139.28±44.2	137.5±34.5	0.817169
DAS II Early Years	GCA Lower Standard Score	71.49±17.44	71.73±14.05	0.676034
DAS II Early Years	GCA Upper Sum of Core Subtest T Scores	265.75±56.1	245.32±64	0.00471884
DAS II Early Years	GCA Upper Standard Score	88.14±19.02	81.47±21.22	0.00510134
DAS II Early Years	Mat Ability Score	59.36±13.79	59.71±14.94	0.758807
DAS II Early Years	Mat Age Equivalent	66.51±17.7	67.66±18.61	0.591926
DAS II Early Years	Mat T Score	46.54±9.66	43.7±12.42	0.0548125
DAS II Early Years	Nonverbal Sum of Core Subtest T Scores	68.2±22.43	73.71±31.65	0.612311
DAS II Early Years	Nonverbal Reasoning Standard Score	93.29±15.45	90.37±15.99	0.14446
DAS II Early Years	Nonverbal Standard Score	72.74±19.49	78.35±28.28	0.514227
DAS II Early Years	Nonverbal Reasoning Sum of Core Subtest T Scores	92.61±18.2	89.71±19.59	0.179016
DAS II Early Years	NVoc Ability Score	116.97±25.19	115.44±22.92	0.209173
DAS II Early Years	NVoc Age Equivalent	59.07±18.66	56.07±17.78	0.0683007
DAS II Early Years	NVoc T Score	43.12±13.01	40.97±13.88	0.101007
DAS II Early Years	PCon Ability Score	156.68±43.34	144.94±45.87	0.000882631
DAS II Early Years	PCon Age Equivalent	64.84±21.5	60.48±22.78	0.0030135
DAS II Early Years	PCon T Score	44.82±14.41	37.98±14.59	1.15579e-06
DAS II Early Years	PSim Ability Score	97.33±20.4	95.99±21.32	0.614116
DAS II Early Years	PSim Age Equivalent	58.33±28.35	56.97±16.71	0.887882
DAS II Early Years	PSim T Score	44.62±11.46	42.72±10.57	0.11452
DAS II Early Years	SNC Sum of Core Subtest T Scores	181.39±37.79	166.28±41.57	0.00234089
DAS II Early Years	SNC Standard Score	90.92±18.49	83.59±20.07	0.00214819
DAS II Early Years	Spatial Sum of Core Subtest T Scores	89.18±23.9	77.23±27.78	0.000154842
DAS II Early Years	Spatial Standard Score	91.31±23.53	81.23±22.52	0.000149215
DAS II Early Years	Vcom Ability Score	109.19±24.15	104.87±23.76	0.0110457
DAS II Early Years	Vcom Age Equivalent	50.57±16.65	47.04±16.54	0.00730618
DAS II Early Years	VCom T Score	37.81±12.38	34.74±13.62	0.0072196
DAS II Early Years	Verbal Lower Sum of Core Subtest T Scores	63.03±20.15	63.86±19.95	0.710268
DAS II Early Years	Verbal Lower Standard Score	68.02±17.72	69.14±17.43	0.658556
DAS II Early Years	Verbal Upper Sum of Core Subtest T Scores	82.53±23.42	77.45±26.49	0.0504154
DAS II Early Years	Verbal Upper Standard Score	85.22±20.17	80.88±22.84	0.0534249
DAS II Early Years	GCA Sum of Core Subtest T Scores	281.99±61.58	273.06±67.22	0.185813
DAS II Early Years	GCA Standard Score	94.46±19.59	92.01±20.66	0.227662
DAS II Early Years	Mat Ability Score	89.26±20.68	87.16±21.96	0.252535
DAS II Early Years	Mat Age Equivalent	113.06±41.69	106.23±39.5	0.110858
DAS II Early Years	Mat T Score	46.77±12.12	44.81±13.34	0.0878131
DAS II Early Years	Nonverbal Reasoning Sum of Core Subtest T Scores	92.94±23.11	87.08±24.31	0.00793279
DAS II Early Years	Nonverbal Reasoning Standard Score	93.81±18.71	89.14±19.7	0.0101855
DAS II Early Years	PCon Ability Score	223.32±30.19	217.02±29.88	0.00743306
DAS II Early Years	PCon Age Equivalent	120.4±37.85	112.96±37.66	0.0150228
DAS II Early Years	PCon T Score	49.33±11.69	45.95±11.15	0.000936353
DAS II Early Years	RDes Ability Score	87.05±18.4	85.41±19.28	0.292139
DAS II Early Years	RDes Age Equivalent	108.71±35.2	104.09±34.36	0.12581
DAS II Early Years	RDes T Score	45.74±11.61	43.99±12.04	0.0770706
DAS II Early Years	SNC Sum of Core Subtest T Scores	187.93±40.8	176.8±43.44	0.00400224
DAS II Early Years	SNC Standard Score	94.26±18.79	89.27±19.89	0.00527901
DAS II Early Years	Spatial Sum of Core Subtest T Scores	95.06±21.31	89.78±21.45	0.00476446
DAS II Early Years	Spatial Standard Score	95.58±18.27	91.13±18.24	0.00560236
DAS II Early Years	SQR Ability Score	108±35.99	100.3±36.02	0.00713311
DAS II Early Years	SQR Age Equivalent	114.21±39.4	107.05±38.28	0.0115101
DAS II Early Years	SQR T Score	46.06±12.76	42.41±12.23	0.00211881
DAS II Early Years	Verbal Sum of Core Subtest T Scores	91.41±26.5	91.75±27.61	0.825776
DAS II Early Years	Verbal Standard Score	92.69±22.23	93.44±22.65	0.692573
DAS II Early Years	VSim Ability Score	103.7±27.46	105.7±29.32	0.19042
DAS II Early Years	VSim Age Equivalent	114.41±35	120.81±34.39	0.0238422
DAS II Early Years	VSim T Score	46.07±13.77	46.71±14.78	0.378231
DAS II Early Years	WDef Ability Score	100.52±30.77	101.1±32.69	0.757482
DAS II Early Years	WDef Age Equivalent	113.23±39.04	116.28±40.72	0.451089
DAS II Early Years	WDef T Score	45.33±14.51	44.95±14.61	0.818916
DCDQ Score Sheet	Control during movement.	16.52±5.87	15.62±5.84	0.0212597
DCDQ Score Sheet	Fine Motor/Handwriting.	9.97±4.52	9.92±4.76	0.6944
DCDQ Score Sheet	General Coordination	12.07±4.43	11.82±4.38	0.353197
RBS-R - Score	III. Compulsive Behavior- Number of subscale items edorsed	2.67±2.09	2.65±1.94	0.842155
RBS-R - Score	III. Compulsive Behavior- Total Subscale Score	4.08±3.95	4.09±3.75	0.647483
RBS-R - Score	II. Self-Injurious Behavior- Number of subscale items edorsed	1.41±1.67	1.63±1.78	0.0209474
RBS-R - Score	II. Self-Injurious Behavior- Total Subscale Score	2.01±2.82	2.41±3.04	0.0095404
RBS-R - Score	I. Stereotyped Behavior- Number of subscale items edorsed	2.87±1.7	2.68±1.69	0.0564833
RBS-R - Score	I. Stereotyped Behavior- Total Subscale Score	4.45±3.34	4.18±3.27	0.176167
RBS-R - Score	IV. Ritualistic Behavior- Number of subscale items edorsed	2.97±1.88	2.96±1.91	0.885184
RBS-R - Score	IV. Ritualistic Behavior- Total Subscale Score	5.02±3.95	4.99±4.06	0.739511
RBS-R - Score	Overall number of items endorsed	16.91±8.37	16.62±8.11	0.529283
RBS-R - Score	Overall Score	26.99±17.38	26.62±17.03	0.716898
RBS-R - Score	VI. Restricted Behavior- Number of subscale items edorsed	2.14±1.26	1.83±1.3	6.72709e-05
RBS-R - Score	VI. Restricted Behavior- Total Subscale Score	3.73±2.84	3.08±2.65	7.54792e-05
RBS-R - Score	V. Sameness Behavior- Number of subscale items edorsed	4.88±2.89	4.89±2.7	0.780575
RBS-R - Score	V. Sameness Behavior- Total Subscale Score	7.69±5.98	7.86±5.95	0.527057
SCQ Summary by parent	summary_score	16.8±6.92	17.48±7.37	0.227174
SCQ Summary by teacher	summary_score	20.02±6.87	20.43±7.27	0.328023
SRS Parent - Score	Awareness Total	12.53±3.63	12.72±3.78	0.270585
SRS Parent - Score	Cognition Total	18.47±5.65	19.05±5.43	0.0605277
SRS Parent - Score	Communication Total	33.36±9.95	34.21±9.96	0.118033
SRS Parent - Score	Mannerisms Total	18.72±6.79	18.52±7.04	0.542782
SRS Parent - Score	motivation Total	14.77±5.75	14.98±5.97	0.426939
SRS Parent - Score	Total Score	97.85±26.96	99.47±27.44	0.30337
SRS Parent - Score	SRS Total T Score	78.94±10.53	83.67±9.15	7.56268e-19
SRS Teacher - Score	Awareness Total	11.81±4.02	11.59±4.42	0.634564
SRS Teacher - Score	Cognition Total	17.38±6.29	17.02±6.63	0.600127
SRS Teacher - Score	Communication Total	32.39±11.39	31.57±12.3	0.387593
SRS Teacher - Score	Mannerisms Total	16.67±7.59	15.76±7.9	0.133669
SRS Teacher - Score	motivation Total	14.79±6.1	14.28±6.47	0.31869
SRS Teacher - Score	Total Score	93.04±31.1	90.22±33.35	0.277588
SRS Teacher - Score	SRS Total T Score	63.67±9.19	70.94±11.85	6.18097e-14
TRF 6 - 18	VII. Academic Performance Total	2.07±1.01	1.97±1.06	0.214366
TRF 6 - 18	VII. Academic Performance T Score	42.78±9.2	40.85±8.94	0.00747436
TRF 6 - 18	Attention Deficit/Hyperactivity Problems Total	12.21±6.16	10.12±6.18	0.00111844
TRF 6 - 18	Attention Deficit/Hyperactivity Problems T Score	59.83±6.63	62.41±7.81	0.00018943
TRF 6 - 18	AD/H Problems Subscales: Hyperactivity-Impulsivity (H-I) Total Score	6.61±4.88	5.21±4.18	0.00095882
TRF 6 - 18	AD/H Problems Subscales: Inattention (I) Total Score	5.69±2.84	4.91±2.8	0.00668674
TRF 6 - 18	Affective Problems Total	2.82±2.7	2.6±2.79	0.255889
TRF 6 - 18	Affective Problems T Score	58.15±6.97	59.02±7.67	0.246148
TRF 6 - 18	Aggressive Behavior Total	8.7±7.89	7.49±7.79	0.0511133
TRF 6 - 18	Aggressive Behavior T Score	60.2±7.8	61.42±8.73	0.139968
TRF 6 - 18	Anxiety Problems Total	2.88±2.37	2.64±2.39	0.223462
TRF 6 - 18	Anxiety Problems T Score	62.09±7.83	60.9±7.82	0.0947123
TRF 6 - 18	Anxious/Depressed Total	5.62±4.64	5.41±5.14	0.311026
TRF 6 - 18	Anxious/Depressed T Score	60.16±8.45	59.19±8.41	0.163832
TRF 6 - 18	Attention Problems Subscales: Hyperactivity-Impulsivity (H-I) Total Score	8.53±5.25	6.76±5.25	0.00046443
TRF 6 - 18	Attention Problems Subscales: Inattention (I) Total Score	13.18±6.38	12.19±7.56	0.0626781
TRF 6 - 18	Attention Problems Total	21.95±10.11	19±10.05	0.0071472
TRF 6 - 18	Attention Problems T Score	59.89±6.99	63.03±7.21	4.7096e-07
TRF 6 - 18	VIII-2. Behaving Total	2.72±1.55	2.97±1.66	0.124765
TRF 6 - 18	VIII-2. Behaving T Score	41.71±7.46	40±6.45	0.0026843
TRF 6 - 18	Conduct Problems Total	2.88±3.63	2.49±3.58	0.190421
TRF 6 - 18	Conduct Problems T Score	55.53±6.17	57.45±7.9	0.0676959
TRF 6 - 18	Externalizing Problems Total	10.43±9.41	9.23±9.42	0.106099
TRF 6 - 18	Externalizing Problems T Score	57.78±8.18	60±8.58	0.00420794
TRF 6 - 18	VIII-4. Happy Total	3.86±1.28	3.88±1.3	0.716402
TRF 6 - 18	VIII-4. Happy T Score	45.49±7.69	44.21±6.71	6.56737e-07
TRF 6 - 18	Internalizing Problems Total	10.14±6.59	10.17±7.79	0.548865
TRF 6 - 18	Internalizing Problems T Score	60.31±8.04	59.18±9.28	0.116831
TRF 6 - 18	VIII-3. Learning Total	3.16±1.56	3.09±1.58	0.77521
TRF 6 - 18	VIII-3. Learning T Score	43.33±7.97	41.34±7.12	0.00032019
TRF 6 - 18	Oppositional Defiant Total	2.98±2.83	2.53±2.62	0.111702
TRF 6 - 18	Oppositional Defiant T Score	58.69±7.09	59.76±8.35	0.238658
TRF 6 - 18	Rule Breaking Total	1.73±1.97	1.74±2.14	0.8653
TRF 6 - 18	Rule Breaking T Score	54.83±5.22	56.37±6.51	0.0749724
TRF 6 - 18	Social Problems Total	4.3±2.95	3.99±3.08	0.137166
TRF 6 - 18	Social Problems T Score	61.94±6.92	62.32±7.24	0.969514
TRF 6 - 18	Somatic Complaints Total	0.7±1.4	0.73±1.41	0.805167
TRF 6 - 18	Somatic Complaints T Score	53.73±5.98	53.83±6.2	0.811549
TRF 6 - 18	Somatic Problems Total	0.44±1.12	0.47±1.17	0.890091
TRF 6 - 18	Somatic Problems T Score	52.82±5.9	52.62±5.77	0.785805
TRF 6 - 18	Sum of items 1,2,3,4 Total	12.94±4.66	13.34±4.67	0.40868
TRF 6 - 18	Sum of items 1,2,3,4 T Score	42.59±7.13	39.95±6.12	2.31987e-05
TRF 6 - 18	Thought Problems Total	4.75±3.14	4.6±3.74	0.298317
TRF 6 - 18	Thought Problems T Score	66.45±8.08	66.76±9.97	0.68931
TRF 6 - 18	Total Problems Total	53.16±25.93	48.49±27.62	0.0349802
TRF 6 - 18	Total Problems T Score	61.78±7.43	63.52±7.77	0.00438068
TRF 6 - 18	VIII-1. Working Hard Total	3.2±1.74	3.39±1.67	0.196284
TRF 6 - 18	VIII-1. Working Hard T Score	45.34±8.81	43.35±7.9	0.0435825
Vineland - II Adaptive Behavior Scales	Communication Standard Score	77.52±14.65	74.73±13.98	0.000767581
Vineland - II Adaptive Behavior Scales	Communication Sum	33.61±11.01	31.8±7.74	0.000887522
Vineland - II Adaptive Behavior Scales	Community Age Equivalent	76.97±37.89	69.21±34.5	0.000713335
Vineland - II Adaptive Behavior Scales	Community Raw Score	34.84±19.93	30.76±19.16	0.000607543
Vineland - II Adaptive Behavior Scales	Community V Score	11.3±3.32	10.23±3.1	7.17572e-08
Vineland - II Adaptive Behavior Scales	Composite Standard Score	73.6±12.08	70.92±12.02	0.000333047
Vineland - II Adaptive Behavior Scales	Coping Age Equivalent	48.89±34.97	45.21±30.49	0.140423
Vineland - II Adaptive Behavior Scales	Coping Raw Score	20.8±12.58	19.54±11.74	0.148021
Vineland - II Adaptive Behavior Scales	Coping V Score	10.29±2.39	9.95±2.36	0.0210164
Vineland - II Adaptive Behavior Scales	Daily Living Skills Standard Score	76.98±13.93	73.73±13.64	0.000158367
Vineland - II Adaptive Behavior Scales	Daily Living Sum	33.72±12.01	31.51±7.76	8.21716e-05
Vineland - II Adaptive Behavior Scales	Domestic Age Equivalent	70.04±38.18	68.46±38.69	0.538375
Vineland - II Adaptive Behavior Scales	Domestic Raw Score	16.3±10.11	15.94±10.25	0.542592
Vineland - II Adaptive Behavior Scales	Domestic V Score	11.6±2.86	11.33±2.95	0.118275
Vineland - II Adaptive Behavior Scales	Expressive Age Equivalent	57.89±38.41	51.92±29.35	0.00725833
Vineland - II Adaptive Behavior Scales	Expressive Raw Score	77.49±23.4	73.98±23.9	0.00625192
Vineland - II Adaptive Behavior Scales	Expressive V Score	10.23±3.39	9.6±3.04	0.00182562
Vineland - II Adaptive Behavior Scales	Fine Age Equivalent	55.05±31.88	48.94±25.33	0.00611901
Vineland - II Adaptive Behavior Scales	Fine Raw Score	48.17±13.9	44.43±14.19	0.0090234
Vineland - II Adaptive Behavior Scales	Fine V Score	11.86±2.69	11.28±2.67	0.0687292
Vineland - II Adaptive Behavior Scales	Gross Age Equivalent	52.15±34.16	50.31±37.62	0.0917405
Vineland - II Adaptive Behavior Scales	Gross Raw Score	70.44±8.2	68.75±9.69	0.090207
Vineland - II Adaptive Behavior Scales	Gross Age V Score	12.3±2.2	12.08±2.52	0.243826
Vineland - II Adaptive Behavior Scales	Interpersonal Relationships Age Equivalent	41.22±25.44	39.03±24.51	0.136973
Vineland - II Adaptive Behavior Scales	Interpersonal Relations Raw Score	44.62±119.4	40.87±12.62	0.12211
Vineland - II Adaptive Behavior Scales	Interpersonal Relationships V Score	9.3±2.62	9.03±2.66	0.113161
Vineland - II Adaptive Behavior Scales	Maladaptive - Externalizing Behavior Index Raw Score	6.05±3.76	6.37±3.21	0.195984
Vineland - II Adaptive Behavior Scales	Maladaptive - Externalizing V Score	17.42±2.42	17.79±1.89	0.120157
Vineland - II Adaptive Behavior Scales	Maladaptive - Internalizing Behavior Index Raw Score	7.51±3.75	7.66±4.01	0.747459
Vineland - II Adaptive Behavior Scales	Maladaptive - Internalizing V Score	19.72±2.11	19.68±2.38	0.84033
Vineland - II Adaptive Behavior Scales	Motor Skills Standard	82.15±12.43	79.62±13.6	0.0609671
Vineland - II Adaptive Behavior Scales	Motor Skills Sum	24.17±4.07	23.36±4.44	0.0649214
Vineland - II Adaptive Behavior Scales	Personal Age Equivalent	66.72±36.68	62.45±33.91	0.0573315
Vineland - II Adaptive Behavior Scales	Personal Raw Score	55.66±14.68	54.02±14.44	0.0555714
Vineland - II Adaptive Behavior Scales	Personal V Score	10.47±2.77	9.97±2.9	0.00307166
Vineland - II Adaptive Behavior Scales	Play & Leisure Time Age Equivalent	54.21±32.53	49.56±29.89	0.0234508
Vineland - II Adaptive Behavior Scales	Play & Leisure Time Raw Score	34.39±13.45	32.5±13.65	0.0228801
Vineland - II Adaptive Behavior Scales	Play & Leisure Time V Score	9.75±3.1	9.23±3.14	0.00991345
Vineland - II Adaptive Behavior Scales	Receptive Age Equivalent	50.37±32.4	48.69±33.21	0.345755
Vineland - II Adaptive Behavior Scales	Receptive Raw Score	28.97±6.04	28.71±5.75	0.333275
Vineland - II Adaptive Behavior Scales	Receptive V Score	10.6±2.55	10.4±2.41	0.183105
Vineland - II Adaptive Behavior Scales	Socialization Standard Score	71.32±12.49	69.36±12.9	0.0164427
Vineland - II Adaptive Behavior Scales	Socialization Sum	29.57±9.19	28.21±7.39	0.0132306
Vineland - II Adaptive Behavior Scales	Sum of Domain Standard Scores	254.51±61.01	244.95±60.03	0.0065447
Vineland - II Adaptive Behavior Scales	Written Age Equivalent	85.6±30.49	82.1±30.28	0.0195202
Vineland - II Adaptive Behavior Scales	Written Raw Score	25.21±12.15	23.6±12.33	0.0201043
Vineland - II Adaptive Behavior Scales	Written V Score	12.54±3.62	11.79±3.41	0.000370484

## Sheet: Table S5
Scales	measurment	male (mean±sd)	female (mean±sd)	P
ABCL 18-59 - Score	Anxiety Problems Total Score	2.27±2.49	3.49±2.46	0.00873189
ABCL 18-59 - Score	Personal Strengths Total Score	15.49±5.43	17.78±3.6	0.0450616
ABCL 18-59 - Score	Personal Strengths T Score	46.95±11.61	51.49±8.87	0.0486897
ABCL 18-59 - Score	AD/H Problems Subscales: Hyperactivity-Impulsivity (H-I) Total Score	1.53±2.06	1.47±1.88	0.988039
ABCL 18-59 - Score	AD/H Problems Subscales: Inattention (I) Total Score	2.35±2.61	2.75±2.89	0.623543
ABCL 18-59 - Score	AD/H Problems Total	3.94±4.13	4.16±4.08	0.821365
ABCL 18-59 - Score	AD/H Problems T Score	52.89±4.33	54.2±5.34	0.179465
ABCL 18-59 - Score	Aggressive Behavior Total Score	3.27±4.11	3.64±4.96	0.992424
ABCL 18-59 - Score	Aggressive Behavior T Score	52.84±4.5	53.02±4.76	0.873825
ABCL 18-59 - Score	Alcohol Days Drunk Total Score	2.18±5.93	1.2±3.74	0.600351
ABCL 18-59 - Score	Alcohol Days Drunk T Score	53.03±5.74	52.64±5.82	0.633741
ABCL 18-59 - Score	Antisocial Personality Problems Total	3±4.1	2.89±4.02	0.961909
ABCL 18-59 - Score	Antisocial Personality Problems T Score	52.92±4.9	52.96±4.84	0.837909
ABCL 18-59 - Score	Anxiety Problems T Score	52.08±4.16	53±4.92	0.0597595
ABCL 18-59 - Score	Anxious Depressed Total Score	2.92±4.02	4.36±4.59	0.153946
ABCL 18-59 - Score	Anxious Depressed T Score	53±5.34	54.27±6.06	0.636679
ABCL 18-59 - Score	Attention Problems Total Score	4.86±5.37	5.22±5.2	0.655982
ABCL 18-59 - Score	Attention Problems T Score	53.89±4.89	54.16±5.42	0.810787
ABCL 18-59 - Score	Avoidant Personality Problems Total	1.84±2.11	1.48±2.03	0.454761
ABCL 18-59 - Score	Avoidant Personality Problems T Score	54.14±5.14	53.13±5.52	0.385281
ABCL 18-59 - Score	Rule Breaking Total Score	2.11±3.13	2.3±3.37	0.870475
ABCL 18-59 - Score	Rule Breaking T Score	52.97±4.53	53.82±5.56	0.704594
ABCL 18-59 - Score	Critical Items Total Score	1.89±2.61	2.24±2.74	0.405974
ABCL 18-59 - Score	Critical Items T Score	52.92±4.65	53.64±4.93	0.380467
ABCL 18-59 - Score	Depressive Problems Total Score	2.46±2.75	3.78±4.13	0.212355
ABCL 18-59 - Score	Depressive Problems T Score	52.59±4	54.18±5.72	0.310136
ABCL 18-59 - Score	Drugs Days Used Total Score	0.85±2.85	0.92±5.01	0.607821
ABCL 18-59 - Score	Drugs Days Used T Score	51.29±4.22	51.03±4.54	0.599741
ABCL 18-59 - Score	Externalizing Problems Total Score	6.73±7.89	7.07±8.16	0.818381
ABCL 18-59 - Score	Externalizing Problems T Score	46.62±9.7	48.02±8.78	0.419346
ABCL 18-59 - Score	Friends Total Score	9.7±2.13	10.02±2.59	0.291017
ABCL 18-59 - Score	Friends T Score	52.95±7.32	52.76±8.96	0.766257
ABCL 18-59 - Score	Internalizing Problems Total Score	5.62±6.42	7.38±7.73	0.410025
ABCL 18-59 - Score	Internalizing Problems T Score	46.97±9.82	47.64±11.16	0.966479
ABCL 18-59 - Score	Intrusive Total Score	1.35±1.99	1.18±1.25	0.560891
ABCL 18-59 - Score	Intrusive T Score	52.3±4.09	51.89±2.65	0.402737
ABCL 18-59 - Score	Mean Substance Use Total Score	51.53±2.75	51.31±3.19	0.493022
ABCL 18-59 - Score	Mean Substance Use T Score	52.41±4.1	52.11±4.41	0.526144
ABCL 18-59 - Score	Somatic Problems Total Score	0.5±0.94	1.5±2.44	0.0656353
ABCL 18-59 - Score	Somatic Problems T Score	51.57±3.05	53.33±6.24	0.164418
ABCL 18-59 - Score	Somatic Complaints Total Score	0.84±1.44	1.87±2.84	0.146351
ABCL 18-59 - Score	Somatic Complaints T Score	51.49±3.22	53.62±6.55	0.220264
ABCL 18-59 - Score	Spouse/Partner Total Score	3.14±3.93	4.5±3.62	0.3338
ABCL 18-59 - Score	Spouse/Partner T Score	24.57±30.67	41±23.38	0.3338
ABCL 18-59 - Score	Thought Problems Total Score	0.59±1.34	0.53±1.06	0.980901
ABCL 18-59 - Score	Thought Problems T Score	52.05±4.24	52.07±4.3	0.985681
ABCL 18-59 - Score	Tobacco Times Per Day Total Score	0.22±0.76	0.24±1.02	0.670076
ABCL 18-59 - Score	Tobacco Times Per Day T Score	50.5±1.54	50.4±1.53	0.618658
ABCL 18-59 - Score	Total Problems Total Score	23.38±21.08	27.22±23.6	0.566458
ABCL 18-59 - Score	Total Problems T Score	44.89±10.49	46.71±9.42	0.765282
ABCL 18-59 - Score	Withdrawn Total Score	1.86±2.68	1.16±1.59	0.407012
ABCL 18-59 - Score	Withdrawn T Score	53.84±6.37	52.71±4.62	0.463877
CBCL 2 - 5 - Score	Attention Deficit/Hyperactivity Problems Total	3.19±2.69	2.71±2.52	0.0752427
CBCL 2 - 5 - Score	Attention Deficit/Hyperactivity Problems T Score	52.05±4.35	51.47±3.95	0.0366177
CBCL 2 - 5 - Score	Affective Problems Total	1.2±1.62	1.18±1.95	0.252649
CBCL 2 - 5 - Score	Affective Problems T Score	52.1±4.18	52.25±4.92	0.252649
CBCL 2 - 5 - Score	Aggressive Behavior Total	7.23±6.3	6.24±6.04	0.0895373
CBCL 2 - 5 - Score	Aggressive Behavior T Score	52.4±5.23	51.82±4.77	0.113628
CBCL 2 - 5 - Score	Anxiety Problems Total	2.14±2.21	2.2±2.48	0.782929
CBCL 2 - 5 - Score	Anxiety Problems T Score	51.99±4.47	52.26±5.39	0.583565
CBCL 2 - 5 - Score	Anxious/Depressed Total	1.76±1.87	1.83±2.11	0.915528
CBCL 2 - 5 - Score	Anxious/Depressed T Score	51.92±4.02	52.11±5.22	0.897801
CBCL 2 - 5 - Score	Attention Problems Total	1.72±1.69	1.38±1.66	0.0187979
CBCL 2 - 5 - Score	Attention Problems T Score	52.23±4.18	51.69±4	0.0716075
CBCL 2 - 5 - Score	Average Length	6.57±2.03	5.88±1.67	0.3397
CBCL 2 - 5 - Score	Emotionally Reactive Total	1.55±1.99	1.56±2.15	0.887421
CBCL 2 - 5 - Score	Emotionally Reactive T Score	52.32±5.01	52.25±5.44	0.283271
CBCL 2 - 5 - Score	Externalizing Problems Total	8.95±7.44	7.62±7.17	0.0534092
CBCL 2 - 5 - Score	Externalizing Problems T Score	44.65±10.12	42.55±10.19	0.0393818
CBCL 2 - 5 - Score	Internalizing Problems Total	5.25±5.56	4.8±5.96	0.264065
CBCL 2 - 5 - Score	Internalizing Problems T Score	43.28±10.25	42.15±10.09	0.231542
CBCL 2 - 5 - Score	Oppositional Defiant Total	2.75±2.61	2.43±2.62	0.144718
CBCL 2 - 5 - Score	Oppositional Defiant T Score	52.9±5.48	52.62±5.48	0.253904
CBCL 2 - 5 - Score	Pervasive Developmental Problems Total	1.52±2.1	1.12±2	0.00867267
CBCL 2 - 5 - Score	Pervasive Developmental Problems T Score	51.64±4.47	51.01±3.79	0.052388
CBCL 2 - 5 - Score	Sleep Problems Total	1.74±1.98	2.07±2.19	0.0873122
CBCL 2 - 5 - Score	Sleep Problems T Score	52.19±3.86	52.74±5.17	0.358854
CBCL 2 - 5 - Score	Somatic Complaints Total	1.18±1.74	0.9±1.43	0.171671
CBCL 2 - 5 - Score	Somatic Complaints T Score	52.44±5.03	51.57±3.96	0.0960194
CBCL 2 - 5 - Score	Total Problems Total	21.26±16.97	19.02±17.72	0.099538
CBCL 2 - 5 - Score	Total Problems T Score	43.13±9.83	41.54±9.99	0.0785165
CBCL 2 - 5 - Score	Total Words	292.83±41.27	289.38±62.96	0.606636
CBCL 2 - 5 - Score	Withdrawn Total	0.76±1.49	0.52±1.36	0.0312385
CBCL 2 - 5 - Score	Withdrawn T Score	51.94±4.84	51.22±4.27	0.0316829
CBCL 6 - 18 - Score	Attention Deficit/Hyperactivity Problems Total	2.98±2.88	2.25±2.56	2.92576e-07
CBCL 6 - 18 - Score	Attention Deficit/Hyperactivity Problems T Score	53.51±5.33	53.08±5.26	0.6568
CBCL 6 - 18 - Score	Aggressive Behavior Total	3.67±4.08	3.34±3.73	0.31533
CBCL 6 - 18 - Score	Attention Problems Total	3.13±3.2	2.36±2.88	6.88369e-07
CBCL 6 - 18 - Score	Conduct Problems Total	1.31±2.09	0.9±1.71	4.12435e-06
CBCL 6 - 18 - Score	Conduct Problems T Score	52.57±4.41	52.31±4.52	0.00272526
CBCL 6 - 18 - Score	Externalizing Problems Total	5.14±5.62	4.41±4.87	0.055423
CBCL 6 - 18 - Score	Externalizing Problems T Score	47.04±9.67	46.84±9.2	0.698385
CBCL 6 - 18 - Score	Oppositional Defiant Total	2.01±2.02	1.85±1.87	0.23424
CBCL 6 - 18 - Score	Oppositional Defiant T Score	53.85±5.3	53.52±5.01	0.531136
CBCL 6 - 18 - Score	Rule Breaking Total	1.47±1.97	1.07±1.6	9.71822e-06
CBCL 6 - 18 - Score	Rule Breaking T Score	52.75±4.4	52.59±4.22	0.0691869
CBCL 6 - 18 - Score	Total Problems Total	18.82±15.55	17.27±14.51	0.0677613
CBCL 6 - 18 - Score	Total Problems T Score	46.96±10.18	46.47±9.81	0.208167
CBCL 6 - 18 - Score	Activities Total	10.39±2.13	10.34±2.35	0.724554
CBCL 6 - 18 - Score	Activities T Score	47.28±9.25	48.13±9.38	0.0720838
CBCL 6 - 18 - Score	Affective Problems Total	1.34±1.98	1.21±1.88	0.161697
CBCL 6 - 18 - Score	Affective Problems T Score	53.54±5.45	53.15±5.11	0.180275
CBCL 6 - 18 - Score	Aggressive Behavior T Score	53.11±5.15	52.71±4.8	0.179753
CBCL 6 - 18 - Score	Anxiety Problems Total	1.27±1.81	1.24±1.69	0.698594
CBCL 6 - 18 - Score	Anxiety Problems T Score	53.87±6.11	53.22±5.48	0.327462
CBCL 6 - 18 - Score	Anxious Depressed Total	2.74±3.08	2.89±3.05	0.12011
CBCL 6 - 18 - Score	Anxious Depressed T Score	54.09±6.38	53.7±5.89	0.770137
CBCL 6 - 18 - Score	Attention Problems T Score	53.4±4.87	53.46±5.45	0.154557
CBCL 6 - 18 - Score	Internalizing Problems Total	4.84±4.9	5.16±5.07	0.14411
CBCL 6 - 18 - Score	Internalizing Problems T Score	49.07±9.72	48.15±9.58	0.0165284
CBCL 6 - 18 - Score	School Total	4.98±0.99	5.23±2.11	0.000870412
CBCL 6 - 18 - Score	School T Score	49.53±6.67	50.07±6.25	0.055459
CBCL 6 - 18 - Score	Social Problems Total	1.56±2.03	1.66±1.96	0.0705455
CBCL 6 - 18 - Score	Social Problems T Score	53±4.55	52.76±4.26	0.418941
CBCL 6 - 18 - Score	Social Total	8.31±2.45	8.47±2.36	0.266579
CBCL 6 - 18 - Score	Social T Score	49.35±8.98	49.76±8.55	0.271169
CBCL 6 - 18 - Score	Somatic Complaints Total	1.08±1.58	1.25±1.78	0.155936
CBCL 6 - 18 - Score	Somatic Complaints T Score	53.68±5.13	53.96±5.44	0.729102
CBCL 6 - 18 - Score	Somatic Problems Total	0.69±1.25	0.82±1.34	0.0701632
CBCL 6 - 18 - Score	Somatic Problems T Score	53.52±5.71	53.8±5.82	0.301958
CBCL 6 - 18 - Score	Thought Problems Total	1.22±1.73	1.05±1.6	0.0448777
CBCL 6 - 18 - Score	Thought Problems T Score	52.86±4.83	52.55±4.65	0.127039
CBCL 6 - 18 - Score	Total Competence Total	24.1±4.19	24.39±4.07	0.219603
CBCL 6 - 18 - Score	Total Competence T Score	49.16±9.98	49.36±9.65	0.901698
CBCL 6 - 18 - Score	Withdrawn/Depressed Total	1.03±1.56	1.01±1.53	0.936843
CBCL 6 - 18 - Score	Withdrawn/Depressed T Score	53.29±4.88	52.66±4.51	0.0224728
CTRF 1.5 - 5 - Score	Attention Deficit/Hyperactivity Problems Percentile	62.46±17.7	58.58±13.83	0.94002
CTRF 1.5 - 5 - Score	Attention Deficit/Hyperactivity Problems Total	4.43±5.7	2.57±4.46	0.00946698
CTRF 1.5 - 5 - Score	Attention Deficit/Hyperactivity Problems T Score	53.37±6.11	52.74±6.07	0.940434
CTRF 1.5 - 5 - Score	Affective Problems Percentile	62.65±14.97	56.27±12.41	0.0231402
CTRF 1.5 - 5 - Score	Affective Problems Total	0.84±1.4	0.5±1.23	0.00994991
CTRF 1.5 - 5 - Score	Affective Problems T Score	53.05±4.58	51.79±4.06	0.00999896
CTRF 1.5 - 5 - Score	Aggressive Behavior Percentile	60.76±16.37	56.26±12.29	0.768991
CTRF 1.5 - 5 - Score	Aggressive Behavior Total	4.59±7.99	2.59±5.63	0.237167
CTRF 1.5 - 5 - Score	Aggressive Behavior T Score	52.74±5.36	51.94±4.74	0.838534
CTRF 1.5 - 5 - Score	Anxiety Problems Percentile	61.31±14.62	55.35±10.71	0.0679625
CTRF 1.5 - 5 - Score	Anxiety Problems Total	0.74±1.2	0.52±1.17	0.0849494
CTRF 1.5 - 5 - Score	Anxiety Problems T Score	52.76±4.33	51.56±3.79	0.0355332
CTRF 1.5 - 5 - Score	Anxious/Depressed Percent	60.96±14.35	58±12.81	0.0697952
CTRF 1.5 - 5 - Score	Anxious/Depressed Total	2.09±6.07	1.12±1.77	0.0556226
CTRF 1.5 - 5 - Score	Anxious/Depressed T Score	53.1±5.01	52.13±4	0.0502053
CTRF 1.5 - 5 - Score	Attention Problems Percentile	62.66±17.03	58.76±13.6	0.743054
CTRF 1.5 - 5 - Score	Attention Problems Total	2.93±3.78	1.74±3.11	0.00882006
CTRF 1.5 - 5 - Score	Attention Problems T Score	53.48±5.77	52.9±5.9	0.717929
CTRF 1.5 - 5 - Score	Emotionally Reactive Percent	58.56±16.21	56.89±14.2	0.154129
CTRF 1.5 - 5 - Score	Emotionally Reactive Total	1.02±1.53	0.65±1.47	0.00309365
CTRF 1.5 - 5 - Score	Emotionally Reactive T Score	52.55±4.72	51.95±4.62	0.01198
CTRF 1.5 - 5 - Score	Externalizing Problems Percentile	38.06±30.41	34.95±25.4	0.854684
CTRF 1.5 - 5 - Score	Externalizing Problems Total	7.52±10.94	4.34±8.1	0.0359056
CTRF 1.5 - 5 - Score	Externalizing Problems T Score	46.37±10.05	45.8±8.83	0.762736
CTRF 1.5 - 5 - Score	Internalizing Problems Percentile	39.36±27.9	31.22±26.94	0.0532215
CTRF 1.5 - 5 - Score	Internalizing Problems Total	4.69±5.25	3.32±4.95	0.0139233
CTRF 1.5 - 5 - Score	Internalizing Problems T Score	46.33±9.43	43.84±9.29	0.0527059
CTRF 1.5 - 5 - Score	Oppositional Defiant Percentile	61.97±17.34	57.32±13.5	0.295916
CTRF 1.5 - 5 - Score	Oppositional Defiant Total	1.57±2.81	0.98±2.17	0.163925
CTRF 1.5 - 5 - Score	Oppositional Defiant T Score	53±5.46	52.31±4.92	0.284291
CTRF 1.5 - 5 - Score	Pervasive Developmental Problems Percentile	62.01±14.85	58.06±12.91	0.16353
CTRF 1.5 - 5 - Score	Pervasive Developmental Problems Total	2.3±2.88	1.43±2.31	0.0242788
CTRF 1.5 - 5 - Score	Pervasive Developmental Problems T Score	53.02±4.94	52.34±4.46	0.492752
CTRF 1.5 - 5 - Score	Somatic Complaints Percentile	56.68±14.1	53.94±9.9	0.645493
CTRF 1.5 - 5 - Score	Somatic Complaints Total	0.24±0.63	0.22±0.68	0.697297
CTRF 1.5 - 5 - Score	Somatic Complaints T Score	51.62±4.03	51.29±3.68	0.574286
CTRF 1.5 - 5 - Score	Total Problems Percentile	39.16±29.3	30.02±26.15	0.0384143
CTRF 1.5 - 5 - Score	Total Problems Total	16±18.2	9.99±14.7	0.00447616
CTRF 1.5 - 5 - Score	Total Problems T Score	45.43±10.52	43.65±9.34	0.18506
CTRF 1.5 - 5 - Score	Withdrawn Percentile	61±15.83	58.3±12.23	0.0883194
CTRF 1.5 - 5 - Score	Withdrawn Total	1.97±2.65	1.32±2.07	0.11781
CTRF 1.5 - 5 - Score	Withdrawn T Score	53.02±4.75	52.37±4.34	0.223668
SCQ Summary	summary Score by parents	1.92±2.04	1.64±1.80	0.00630533
SCQ Summary	summary Score by teacher	6.64±4.47	5.7±4.0	0.00455549
SRS Parent - Score	Awareness Raw Score	4.13±2.76	3.65±2.56	0.000218944
SRS Parent - Score	Cognition Raw Score	3.35±3.3	2.92±3.03	0.0037023
SRS Parent - Score	Communication Raw Score	6±5.51	4.86±4.7	1.23757e-06
SRS Parent - Score	Mannerisms Raw Score	2.23±2.94	1.74±2.39	9.44582e-05
SRS Parent - Score	Motivation Raw Score	3.97±3.49	3.89±3.52	0.470873
SRS Parent - Score	SRS Total T Score	19.67±14.66	17.07±12.96	2.82506e-05
SRS Teacher - Score	Awareness Raw Score	5.37±3.33	4.17±2.83	2.20088e-09
SRS Teacher - Score	Cognition Raw Score	4.7±4.35	3.52±3.83	1.0158e-06
SRS Teacher - Score	Communication Raw Score	10.15±8.94	6.79±7.17	9.88305e-12
SRS Teacher - Score	Mannerisms Raw Score	3.22±4.71	1.74±3.08	1.19629e-09
SRS Teacher - Score	Motivation Raw Score	5.28±4.46	4.27±4.31	1.63064e-05
SRS Teacher - Score	SRS Total T Score	28.72±22.9	20.49±18.38	1.01733e-10
SRS-ARV - Score	Awareness Raw Score	4.14±3.4	3.24±2.37	0.372788
SRS-ARV - Score	Cognition Raw Score	2.46±2.65	3.3±3.32	0.334019
SRS-ARV - Score	Mannerisms Raw Score	5.29±5.42	5.38±5.64	0.842587
SRS-ARV - Score	Motivation Raw Score	1.8±2.67	1.84±1.76	0.225355
SRS-ARV - Score	Awareness Raw Score	3.97±4.22	4.14±4.52	0.932022
SRS-ARV - Score	SRS Total T Score	17.74±15.71	17.89±14.24	0.96325
TRF 6 - 18	VII. Academic Performance Total	3.3±0.9	3.43±0.88	0.0759251
TRF 6 - 18	VII. Academic Performance T Score	54.19±8.01	53.39±8.55	0.122187
TRF 6 - 18	Attention Deficit/Hyperactivity Problems Total	4.18±5.43	2.24±3.79	2.0507e-09
TRF 6 - 18	Attention Deficit/Hyperactivity Problems T Score	52.81±4.91	52.59±5.19	0.627626
TRF 6 - 18	AD/H Problems Subscales: Hyperactivity-Impulsivity (H-I) Total Score	2.34±3.42	1.13±2.26	3.45495e-09
TRF 6 - 18	AD/H Problems Subscales: Inattention (I) Total Score	1.85±2.59	1.11±2.04	1.27599e-06
TRF 6 - 18	Affective Problems Total	0.88±1.78	0.51±1.22	0.00470366
TRF 6 - 18	Affective Problems T Score	52.62±5.03	51.98±5	0.0471999
TRF 6 - 18	Aggressive Behavior Total	1.74±4.15	0.98±2.74	0.000175556
TRF 6 - 18	Aggressive Behavior T Score	52.33±4.87	51.9±4.95	0.0057082
TRF 6 - 18	Anxiety Problems Total	0.78±1.42	0.6±1.17	0.102317
TRF 6 - 18	Anxiety Problems T Score	53.79±5.93	52.85±5.64	0.0675289
TRF 6 - 18	Anxious Depressed Total	2.26±3.38	1.93±2.91	0.309326
TRF 6 - 18	Anxious Depressed T Score	53.87±6.19	52.99±6.08	0.330049
TRF 6 - 18	Attention Problems Subscales: Hyperactivity-Impulsivity (H-I) Total Score	3.16±4.41	1.49±2.83	1.26763e-10
TRF 6 - 18	Attention Problems Subscales: Inattention (I) Total Score	4.25±5.67	2.5±4.2	1.54982e-07
TRF 6 - 18	Attention Problems Total	7.49±9.09	4.02±6.25	2.11561e-11
TRF 6 - 18	Attention Problems T Score	52.52±4.89	52.31±4.91	0.827671
TRF 6 - 18	VIII-2. Behaving Total	4.71±1.47	5.29±1.39	3.11808e-08
TRF 6 - 18	VIII-2. Behaving T Score	51.39±7.83	50.72±7.77	0.154354
TRF 6 - 18	Conduct Problems Total	0.9±2.44	0.37±1.27	0.000327327
TRF 6 - 18	Conduct Problems T Score	51.78±4.33	51.28±4.49	0.00225853
TRF 6 - 18	Externalizing Problems Total	2.44±5.43	1.36±3.37	7.22886e-05
TRF 6 - 18	Externalizing Problems T Score	47.22±7.47	47.35±7.23	1.59366e-10
TRF 6 - 18	VIII-4. Happy Total	4.67±1.22	4.92±1.28	0.00397095
TRF 6 - 18	VIII-4. Happy T Score	50.31±7.74	50.02±7.95	0.00100329
TRF 6 - 18	Internalizing Problems Total	3.7±5.07	3±4.12	0.0750406
TRF 6 - 18	Internalizing Problems T Score	48.95±9.42	46.79±8.97	0.000119424
TRF 6 - 18	VIII-3. Learning Total	4.89±1.37	5.22±1.24	0.000904166
TRF 6 - 18	VIII-3. Learning T Score	52.41±7.88	52.29±7.8	0.0866534
TRF 6 - 18	Oppositional Defiant Total	0.64±1.5	0.42±1.2	0.00380111
TRF 6 - 18	Oppositional Defiant T Score	52.13±4.39	51.72±5.17	0.015416
TRF 6 - 18	Rule Breaking Total	0.7±1.64	0.38±0.94	0.00215135
TRF 6 - 18	Rule Breaking T Score	51.94±4.16	51.51±4.42	0.0205843
TRF 6 - 18	Social Problems Total	1.01±1.81	0.7±1.44	0.00884472
TRF 6 - 18	Social Problems T Score	53.05±5.04	52.42±5.14	0.0583846
TRF 6 - 18	Somatic Complaints Total	0.33±1.06	0.24±0.83	0.175648
TRF 6 - 18	Somatic Complaints T Score	51.74±4.59	51.14±4.49	0.112996
TRF 6 - 18	Somatic Problems Total	0.26±0.87	0.22±0.78	0.533696
TRF 6 - 18	Somatic Problems T Score	51.62±4.64	51.09±4.49	0.425413
TRF 6 - 18	Sum of items 1,2,3,4 Total	18.92±4.59	20.53±4.52	4.35847e-06
TRF 6 - 18	Sum of items 1,2,3,4 T Score	51.96±7.5	51.18±8.12	0.120357
TRF 6 - 18	Thought Problems Total	0.7±1.69	0.29±0.81	9.16599e-05
TRF 6 - 18	Thought Problems T Score	53.03±5.94	51.5±4.76	8.79686e-05
TRF 6 - 18	Total Problems Total	15.72±19.57	9.67±12.8	3.17873e-07
TRF 6 - 18	Total Problems T Score	47.3±9.13	46.49±8.97	0.595599
TRF 6 - 18	Withdrawn/Depressed Total	1.12±2.02	0.83±1.62	0.0798554
TRF 6 - 18	Withdrawn/Depressed T Score	53.09±5.44	52.26±5.14	0.108894
TRF 6 - 18	VIII-1. Working Hard Total	4.67±1.42	5.1±1.39	2.35613e-05
TRF 6 - 18	VIII-1. Working Hard T Score	52.66±7.37	52.14±8.04	0.43779
Vineland - II Adaptive Behavior Scales	Community Age Equivalent	121.38±52.95	123.15±52.78	0.374658
Vineland - II Adaptive Behavior Scales	Community Raw Score	52.64±18.71	53.41±18.46	0.36792
Vineland - II Adaptive Behavior Scales	Community V Score	15.29±2.25	15.37±2.32	0.688937
Vineland - II Adaptive Behavior Scales	Coping Age Equivalent	120.46±65.2	126.29±64.76	0.0296183
Vineland - II Adaptive Behavior Scales	Coping Raw Score	41.43±14.01	42.88±13.38	0.0254568
Vineland - II Adaptive Behavior Scales	Domestic Age Equivalent	116.3±56.51	122.89±58.94	0.0137873
Vineland - II Adaptive Behavior Scales	Domestic Raw Score	27.38±12.46	28.81±12.61	0.0128783
Vineland - II Adaptive Behavior Scales	Domestic V Score	14.71±2.34	15.23±2.35	1.88e-06
Vineland - II Adaptive Behavior Scales	Expressive Age Equivalent	151.27±82.79	159.97±82.71	0.00876925
Vineland - II Adaptive Behavior Scales	Expressive V Score	15.97±2.29	16.37±2.23	0.000225907
Vineland - II Adaptive Behavior Scales	Fine Age Equivalent	90.7±72.41	94.35±73.09	0.0841548
Vineland - II Adaptive Behavior Scales	Gross Age Equivalent	97.17±78.65	91.33±73.54	0.481517
Vineland - II Adaptive Behavior Scales	Gross Raw Score	76.17±5.18	76.17±4.27	0.505708
Vineland - II Adaptive Behavior Scales	Gross Age V Score	15.2±2.15	14.97±2.22	0.0737677
Vineland - II Adaptive Behavior Scales	Interpersonal Relationships Age Equivalent	128.43±58.48	134.29±56.76	0.0103164
Vineland - II Adaptive Behavior Scales	Interpersonal Relations Raw Score	65.33±8.79	66.44±7.82	0.00918701
Vineland - II Adaptive Behavior Scales	Maladaptive - Externalizing Behavior Index Raw Score	3.16±3.18	2.38±2.37	0.0146272
Vineland - II Adaptive Behavior Scales	Maladaptive - Externalizing V Score	15.47±2.44	14.9±2.12	0.00547754
Vineland - II Adaptive Behavior Scales	Maladaptive - Internalizing Behavior Index Raw Score	1.52±2.17	1.41±1.92	0.875236
Vineland - II Adaptive Behavior Scales	Maladaptive - Internalizing V Score	15.05±2.37	14.94±2.19	0.767414
Vineland - II Adaptive Behavior Scales	Motor Skills Sum	30.04±3.57	30.33±3.85	0.491505
Vineland - II Adaptive Behavior Scales	Personal Age Equivalent	119.11±55.7	124.38±57.58	0.0456552
Vineland - II Adaptive Behavior Scales	Personal Raw Score	68.79±9.4	69.57±9.25	0.0486118
Vineland - II Adaptive Behavior Scales	Play & Leisure Time Age Equivalent	126.35±61.27	127.39±62.44	0.925659
Vineland - II Adaptive Behavior Scales	Play & Leisure Time Raw Score	52.1±7.5	52.24±7.29	0.9022
Vineland - II Adaptive Behavior Scales	Receptive Age Equivalent	148.87±67.3	160.46±64.37	9.54e-05
Vineland - II Adaptive Behavior Scales	Receptive Raw Score	37.48±3.72	38.09±3.02	0.000109795
Vineland - II Adaptive Behavior Scales	Sum of Domain Standard Scores	336.61±55.09	342.15±54.2	0.0127158
Vineland - II Adaptive Behavior Scales	Written Age Equivalent	123.18±57.08	126.51±55.42	0.0356354
Vineland - II Adaptive Behavior Scales	Written Raw Score	34.25±12.6	35.51±12.09	0.0346588
Vineland - II Adaptive Behavior Scales	Written V Score	15.55±2.52	16.07±2.52	8.95e-06
Vineland - II Adaptive Behavior Scales	Communication Standard Score	105.43±12.18	108.41±11.66	5.62e-07
Vineland - II Adaptive Behavior Scales	Communication Sum	47.25±5.49	48.64±5.11	3.23e-07
Vineland - II Adaptive Behavior Scales	Composite Standard Score	101.9±11.3	104.51±11.19	1.39e-06
Vineland - II Adaptive Behavior Scales	Coping V Score	14.89±2.46	15.28±2.42	0.000874964
Vineland - II Adaptive Behavior Scales	Daily Living Skills Standard Score	99.25±11.66	101.36±11.97	7.41e-05
Vineland - II Adaptive Behavior Scales	Daily Living Sum	44.76±5.46	45.77±5.6	5.08e-05
Vineland - II Adaptive Behavior Scales	Expressive Raw Score	101.9±8.62	102.92±7.8	0.0078115
Vineland - II Adaptive Behavior Scales	Fine Raw Score	58.39±11.22	60.45±9.68	0.0672245
Vineland - II Adaptive Behavior Scales	Fine V Score	14.84±2.38	15.42±2.26	0.00312386
Vineland - II Adaptive Behavior Scales	Interpersonal Relationships V Score	15.54±2.25	15.94±2.1	1.91e-05
Vineland - II Adaptive Behavior Scales	Motor Skills Standard	100.69±11.68	101.72±12.44	0.446609
Vineland - II Adaptive Behavior Scales	Personal V Score	14.76±2.61	15.17±2.6	0.000149732
Vineland - II Adaptive Behavior Scales	Play & Leisure Time V Score	15.42±2.26	15.45±2.21	0.867447
Vineland - II Adaptive Behavior Scales	Receptive V Score	15.74±2.41	16.22±2.05	9.11e-05
Vineland - II Adaptive Behavior Scales	Socialization Standard Score	101.98±11.77	103.75±11.26	0.000380541
Vineland - II Adaptive Behavior Scales	Socialization Sum	45.86±5.67	46.69±5.35	0.000778496

## Sheet: Table S6
Scales	Measurement	beta	PRS
ADI-R - Diagnostic Algorithm 4 Years and Older	A1_failure_nonverbal_social	0.0895369	0.508566
ADI-R - Diagnostic Algorithm 4 Years and Older	A2_failure_peer_relationships	-0.0820855	0.570233
ADI-R - Diagnostic Algorithm 4 Years and Older	A3_lack_shared_enjoy	-0.0667337	0.641117
ADI-R - Diagnostic Algorithm 4 Years and Older	A4_lack_socioemotional	-0.102384	0.578009
ADI-R - Diagnostic Algorithm 4 Years and Older	A_total	-0.161666	0.734696
ADI-R - Diagnostic Algorithm 4 Years and Older	B1_delay_lang_gest	-0.116162	0.593847
ADI-R - Diagnostic Algorithm 4 Years and Older	B2_fail_initiate_conversation	-0.0159202	0.801901
ADI-R - Diagnostic Algorithm 4 Years and Older	B3_idiosyncratic_speech	0.243116	0.126106
ADI-R - Diagnostic Algorithm 4 Years and Older	B4_lack_make_believe	-0.205784	0.0742878
ADI-R - Diagnostic Algorithm 4 Years and Older	B_non_verbal_total	-0.321945	0.265462
ADI-R - Diagnostic Algorithm 4 Years and Older	B_verbal_total	0.0628191	0.870062
ADI-R - Diagnostic Algorithm 4 Years and Older	C1_encompassing_pattern	0.0678837	0.495591
ADI-R - Diagnostic Algorithm 4 Years and Older	C2_compulsive_rituals	0.263848	0.0265819
ADI-R - Diagnostic Algorithm 4 Years and Older	C3_repetitive_mannerisms	-0.0815067	0.22382
ADI-R - Diagnostic Algorithm 4 Years and Older	C4_preoccupation_material	-0.0344317	0.486227
ADI-R - Diagnostic Algorithm 4 Years and Older	C_total	0.215793	0.303028
ADI-R - Diagnostic Algorithm 4 Years and Older	D_total	-0.115606	0.211139
ADOS - Score	Communication + Social Interaction Total	-0.646967	0.0621006
ADOS - Score	Restricted and Repetitive Behavior Total	-0.166022	0.34015
ADOS - Score	Social Affect Total	-0.600436	0.0785698
ADOS - Score	Total	-0.766458	0.0817129
ADOS - Score	Imagination/Creativity Total	-0.066291	0.841433
ADOS - Score	Social Interaction Total	-0.2428	0.805358
ADOS - Score	Stereotyped Behaviors and Restricted Interests Total	1.18812	0.0365673
CBCL 2 - 5 - Score	Attention Deficit/Hyperactivity Problems Total	0.755044	0.126953
CBCL 2 - 5 - Score	Attention Deficit/Hyperactivity Problems T Score	2.37424	0.072262
CBCL 2 - 5 - Score	Affective Problems Total	0.0626978	0.904562
CBCL 2 - 5 - Score	Affective Problems T Score	0.426967	0.783198
CBCL 2 - 5 - Score	Aggressive Behavior Total	0.501726	0.715159
CBCL 2 - 5 - Score	Aggressive Behavior T Score	0.629698	0.705879
CBCL 2 - 5 - Score	Anxiety Problems Total	-0.311308	0.617308
CBCL 2 - 5 - Score	Anxiety Problems T Score	-1.04955	0.521023
CBCL 2 - 5 - Score	Anxious/Depressed Total	-0.300078	0.513657
CBCL 2 - 5 - Score	Anxious/Depressed T Score	-0.529921	0.65392
CBCL 2 - 5 - Score	Attention Problems Total	0.820249	0.0315428
CBCL 2 - 5 - Score	Attention Problems T Score	2.82557	0.0453198
CBCL 2 - 5 - Score	Average Length	-0.754427	0.477131
CBCL 2 - 5 - Score	Emotionally Reactive Total	0.20677	0.723811
CBCL 2 - 5 - Score	Emotionally Reactive T Score	0.870028	0.586469
CBCL 2 - 5 - Score	Externalizing Problems Total	1.32197	0.403508
CBCL 2 - 5 - Score	Externalizing Problems T Score	1.36376	0.464512
CBCL 2 - 5 - Score	Internalizing Problems Total	0.130955	0.92943
CBCL 2 - 5 - Score	Internalizing Problems T Score	0.314651	0.83771
CBCL 2 - 5 - Score	Oppositional Defiant Total	-0.252939	0.634013
CBCL 2 - 5 - Score	Oppositional Defiant T Score	-0.69908	0.625024
CBCL 2 - 5 - Score	Pervasive Developmental Problems Total	0.447422	0.537214
CBCL 2 - 5 - Score	Pervasive Developmental Problems T Score	0.926554	0.542003
CBCL 2 - 5 - Score	Sleep Problems Total	0.319331	0.577509
CBCL 2 - 5 - Score	Sleep Problems T Score	0.655198	0.688394
CBCL 2 - 5 - Score	Somatic Complaints Total	0.0738568	0.860473
CBCL 2 - 5 - Score	Somatic Complaints T Score	-0.277423	0.829407
CBCL 2 - 5 - Score	Total Problems Total	2.688	0.530845
CBCL 2 - 5 - Score	Total Problems T Score	1.2781	0.473581
CBCL 2 - 5 - Score	Total Words	29.9633	0.528307
CBCL 6 - 18 - Score	Activities Total	0.513834	0.06149
CBCL 6 - 18 - Score	Activities T Score	1.81914	0.0537924
CBCL 6 - 18 - Score	Attention Deficit/Hyperactivity Problems Total	-0.560206	0.078321
CBCL 6 - 18 - Score	Attention Deficit/Hyperactivity Problems T Score	-1.24331	0.110314
CBCL 6 - 18 - Score	Affective Problems Total	-0.158298	0.641317
CBCL 6 - 18 - Score	Affective Problems T Score	-0.417216	0.614294
CBCL 6 - 18 - Score	Aggressive Behavior Total	0.18049	0.775968
CBCL 6 - 18 - Score	Aggressive Behavior T Score	0.392212	0.653215
CBCL 6 - 18 - Score	Anxiety Problems Total	0.180344	0.504234
CBCL 6 - 18 - Score	Anxiety Problems T Score	0.931129	0.268308
CBCL 6 - 18 - Score	Anxious/Depressed Total	0.491478	0.253665
CBCL 6 - 18 - Score	Anxious/Depressed T Score	1.27285	0.151038
CBCL 6 - 18 - Score	Attention Problems Total	-0.544444	0.172509
CBCL 6 - 18 - Score	Attention Problems T Score	-0.752958	0.443909
CBCL 6 - 18 - Score	Conduct Problems Total	0.149372	0.664165
CBCL 6 - 18 - Score	Conduct Problems T Score	0.374049	0.600746
CBCL 6 - 18 - Score	Externalizing Problems Total	0.155894	0.848226
CBCL 6 - 18 - Score	Externalizing Problems T Score	-0.000646868	0.999484
CBCL 6 - 18 - Score	Internalizing Problems Total	-5.4686	0.382113
CBCL 6 - 18 - Score	Internalizing Problems T Score	-0.553041	0.552751
CBCL 6 - 18 - Score	Oppositional Defiant Total	0.320068	0.321099
CBCL 6 - 18 - Score	Oppositional Defiant T Score	1.08527	0.174687
CBCL 6 - 18 - Score	Rule Breaking Total	-0.00573749	0.980452
CBCL 6 - 18 - Score	Rule Breaking T Score	0.197433	0.737773
CBCL 6 - 18 - Score	School Total	0.292278	0.0235494
CBCL 6 - 18 - Score	School T Score	1.59611	0.0488209
CBCL 6 - 18 - Score	Social Problems Total	0.377283	0.270517
CBCL 6 - 18 - Score	Social Problems T Score	0.82277	0.288973
CBCL 6 - 18 - Score	Social Total	0.445313	0.0589705
CBCL 6 - 18 - Score	Social T Score	1.90816	0.031806
CBCL 6 - 18 - Score	Somatic Complaints Total	-0.27482	0.277491
CBCL 6 - 18 - Score	Somatic Complaints T Score	-0.733764	0.313742
CBCL 6 - 18 - Score	Somatic Problems Total	-0.2684	0.131192
CBCL 6 - 18 - Score	Somatic Problems T Score	-1.26924	0.0832166
CBCL 6 - 18 - Score	Thought Problems Total	-0.760024	0.048325
CBCL 6 - 18 - Score	Thought Problems T Score	-1.53516	0.0555255
CBCL 6 - 18 - Score	Total Competence Total	1.38533	0.00512842
CBCL 6 - 18 - Score	Total Competence T Score	2.75235	0.00247155
CBCL 6 - 18 - Score	Total Problems Total	-1.17348	0.611304
CBCL 6 - 18 - Score	Total Problems T Score	-0.538936	0.509014
CTOPP	Age Equivalent	9.72347	0.00396592
CTOPP	Raw Score	1.21166	0.00054983
CTOPP	Standard Score	0.919393	0.000698644
CTRF 1.5 - 5 - Score	Attention Deficit/Hyperactivity Problems Percentile	1.57892	0.646438
CTRF 1.5 - 5 - Score	Attention Deficit/Hyperactivity Problems Total	0.0309501	0.982557
CTRF 1.5 - 5 - Score	Attention Deficit/Hyperactivity Problems T Score	-0.75934	0.75051
CTRF 1.5 - 5 - Score	Affective Problems Percentile	3.72437	0.324508
CTRF 1.5 - 5 - Score	Affective Problems Total	0.369892	0.541822
CTRF 1.5 - 5 - Score	Affective Problems T Score	1.5275	0.387342
CTRF 1.5 - 5 - Score	Aggressive Behavior Percentile	-0.403806	0.916771
CTRF 1.5 - 5 - Score	Aggressive Behavior Total	0.390491	0.860008
CTRF 1.5 - 5 - Score	Aggressive Behavior T Score	0.0362514	0.983657
CTRF 1.5 - 5 - Score	Anxiety Problems Percentile	-2.05275	0.611703
CTRF 1.5 - 5 - Score	Anxiety Problems Total	0.100449	0.8464
CTRF 1.5 - 5 - Score	Anxiety Problems T Score	0.245085	0.89005
CTRF 1.5 - 5 - Score	Anxious/Depressed Percent	-0.837052	0.822736
CTRF 1.5 - 5 - Score	Anxious/Depressed Total	0.184285	0.739207
CTRF 1.5 - 5 - Score	Anxious/Depressed T Score	0.340144	0.816016
CTRF 1.5 - 5 - Score	Attention Problems Percentile	0.827303	0.802773
CTRF 1.5 - 5 - Score	Attention Problems Total	-0.152868	0.883406
CTRF 1.5 - 5 - Score	Attention Problems T Score	-1.39817	0.613566
CTRF 1.5 - 5 - Score	Emotionally Reactive Percent	2.29641	0.568608
CTRF 1.5 - 5 - Score	Emotionally Reactive Total	-0.127048	0.830123
CTRF 1.5 - 5 - Score	Emotionally Reactive T Score	-0.218684	0.910021
CTRF 1.5 - 5 - Score	Externalizing Problems Percentile	1.79428	0.695064
CTRF 1.5 - 5 - Score	Externalizing Problems Total	0.237623	0.934735
CTRF 1.5 - 5 - Score	Externalizing Problems T Score	-0.0302533	0.987491
CTRF 1.5 - 5 - Score	Internalizing Problems Percentile	4.83723	0.259228
CTRF 1.5 - 5 - Score	Internalizing Problems Total	1.13977	0.544387
CTRF 1.5 - 5 - Score	Internalizing Problems T Score	1.25267	0.544232
CTRF 1.5 - 5 - Score	Oppositional Defiant Percentile	2.0602	0.599322
CTRF 1.5 - 5 - Score	Oppositional Defiant Total	0.534502	0.495198
CTRF 1.5 - 5 - Score	Oppositional Defiant T Score	1.22927	0.443363
CTRF 1.5 - 5 - Score	Pervasive Developmental Problems Percentile	3.26602	0.229802
CTRF 1.5 - 5 - Score	Pervasive Developmental Problems Total	1.42186	0.224428
CTRF 1.5 - 5 - Score	Pervasive Developmental Problems T Score	2.66082	0.242978
CTRF 1.5 - 5 - Score	Somatic Complaints Percentile	6.04839	0.156643
CTRF 1.5 - 5 - Score	Somatic Complaints Total	0.354166	0.240961
CTRF 1.5 - 5 - Score	Somatic Complaints T Score	2.29682	0.146468
CTRF 1.5 - 5 - Score	Total Problems Percentile	3.10727	0.466998
CTRF 1.5 - 5 - Score	Total Problems Total	2.88439	0.626379
CTRF 1.5 - 5 - Score	Total Problems T Score	0.574312	0.776095
DAS II Early Years	Copy Ability Score	7.95676	0.0438638
DAS II Early Years	Copy Age Equivalent	1.074	0.589257
DAS II Early Years	Copy T Score	0.830733	0.692601
DAS II Early Years	GCA Lower Sum of Core Subtest T Scores	6.64201	0.745532
DAS II Early Years	GCA Lower Standard Score	3.34619	0.67492
DAS II Early Years	GCA Upper Sum of Core Subtest T Scores	5.21168	0.55763
DAS II Early Years	GCA Upper Standard Score	1.62031	0.588247
DAS II Early Years	Mat Ability Score	2.83982	0.147175
DAS II Early Years	Mat Age Equivalent	3.32742	0.213694
DAS II Early Years	Mat T Score	-0.432334	0.779207
DAS II Early Years	Nonverbal Sum of Core Subtest T Scores	17.2405	0.0947652
DAS II Early Years	Nonverbal Reasoning Standard Score	2.62482	0.271559
DAS II Early Years	Nonverbal Standard Score	14.5169	0.11369
DAS II Early Years	Nonverbal Reasoning Sum of Core Subtest T Scores	2.62951	0.353565
DAS II Early Years	NVoc Ability Score	2.97697	0.349006
DAS II Early Years	NVoc Age Equivalent	1.96702	0.421571
DAS II Early Years	NVoc T Score	-1.25063	0.503518
DAS II Early Years	PCon Ability Score	6.82945	0.234016
DAS II Early Years	PCon Age Equivalent	4.75867	0.101139
DAS II Early Years	PCon T Score	1.7299	0.404282
DAS II Early Years	PSim Ability Score	6.29306	0.0185361
DAS II Early Years	PSim Age Equivalent	2.48669	0.485829
DAS II Early Years	PSim T Score	2.79296	0.0853314
DAS II Early Years	SNC Sum of Core Subtest T Scores	2.54935	0.665627
DAS II Early Years	SNC Standard Score	1.58867	0.579778
DAS II Early Years	Spatial Sum of Core Subtest T Scores	2.43077	0.519745
DAS II Early Years	Spatial Standard Score	-0.609013	0.865383
DAS II Early Years	Vcom Ability Score	3.67089	0.234758
DAS II Early Years	Vcom Age Equivalent	3.89528	0.0841277
DAS II Early Years	VCom T Score	0.171483	0.923703
DAS II Early Years	Verbal Lower Sum of Core Subtest T Scores	-4.56132	0.63799
DAS II Early Years	Verbal Lower Standard Score	-2.9831	0.725422
DAS II Early Years	Verbal Upper Sum of Core Subtest T Scores	-0.0435048	0.990312
DAS II Early Years	Verbal Upper Standard Score	0.0643421	0.983297
DAS II Early Years	GCA Sum of Core Subtest T Scores	23.9152	0.00275398
DAS II Early Years	GCA Standard Score	7.3094	0.00374474
DAS II Early Years	Mat Ability Score	6.42785	0.012233
DAS II Early Years	Mat Age Equivalent	7.5634	0.160307
DAS II Early Years	Mat T Score	4.2595	0.00488747
DAS II Early Years	Nonverbal Reasoning Sum of Core Subtest T Scores	7.84701	0.00654104
DAS II Early Years	Nonverbal Reasoning Standard Score	6.37839	0.00614304
DAS II Early Years	PCon Ability Score	12.6485	0.000659256
DAS II Early Years	PCon Age Equivalent	10.384	0.0316621
DAS II Early Years	PCon T Score	5.84192	4.67591e-05
DAS II Early Years	RDes Ability Score	4.9533	0.0298063
DAS II Early Years	RDes Age Equivalent	10.4281	0.0241237
DAS II Early Years	RDes T Score	3.60499	0.0122483
DAS II Early Years	SNC Sum of Core Subtest T Scores	16.3113	0.00139586
DAS II Early Years	SNC Standard Score	7.72257	0.000954695
DAS II Early Years	Spatial Sum of Core Subtest T Scores	8.87213	0.00078789
DAS II Early Years	Spatial Standard Score	7.76125	0.000575634
DAS II Early Years	SQR Ability Score	9.11391	0.0401262
DAS II Early Years	SQR Age Equivalent	7.40205	0.140505
DAS II Early Years	SQR T Score	4.05601	0.00982289
DAS II Early Years	Verbal Sum of Core Subtest T Scores	7.20677	0.0343588
DAS II Early Years	Verbal Standard Score	6.35153	0.0252847
DAS II Early Years	VSim Ability Score	7.12564	0.0433077
DAS II Early Years	VSim Age Equivalent	3.64609	0.447432
DAS II Early Years	VSim T Score	3.7944	0.0323046
DAS II Early Years	WDef Ability Score	6.30401	0.110715
DAS II Early Years	WDef Age Equivalent	2.42891	0.652343
DAS II Early Years	WDef T Score	3.40813	0.0658369
DCDQ Score Sheet	Control during movement.	0.46142	0.380756
DCDQ Score Sheet	Fine Motor/Handwriting.	1.55751	0.000137092
DCDQ Score Sheet	General Coordination	0.620569	0.117367
RBS-R - Score	III. Compulsive Behavior- Number of subscale items edorsed	0.0454053	0.792835
RBS-R - Score	III. Compulsive Behavior- Total Subscale Score	0.112542	0.731255
RBS-R - Score	II. Self-Injurious Behavior- Number of subscale items edorsed	0.140348	0.319167
RBS-R - Score	II. Self-Injurious Behavior- Total Subscale Score	0.0036281	0.987838
RBS-R - Score	I. Stereotyped Behavior- Number of subscale items edorsed	-0.0406807	0.774128
RBS-R - Score	I. Stereotyped Behavior- Total Subscale Score	-0.216347	0.436405
RBS-R - Score	IV. Ritualistic Behavior- Number of subscale items edorsed	0.207756	0.187579
RBS-R - Score	IV. Ritualistic Behavior- Total Subscale Score	0.188265	0.569471
RBS-R - Score	Overall number of items endorsed	0.393394	0.575168
RBS-R - Score	Overall Score	0.429216	0.766946
RBS-R - Score	VI. Restricted Behavior- Number of subscale items edorsed	-0.0705882	0.506942
RBS-R - Score	VI. Restricted Behavior- Total Subscale Score	-0.165605	0.482641
RBS-R - Score	V. Sameness Behavior- Number of subscale items edorsed	0.234283	0.326891
RBS-R - Score	V. Sameness Behavior- Total Subscale Score	0.488896	0.327791
SCQ Summary by parent	summary_score	-0.790801	0.34147
SCQ Summary by teacher	summary_score	0.635217	0.341629
SRS Parent - Score	Awareness Total	-0.222367	0.466775
SRS Parent - Score	Cognition Total	-0.189738	0.686731
SRS Parent - Score	Communication Total	0.203559	0.806857
SRS Parent - Score	Mannerisms Total	0.497035	0.383478
SRS Parent - Score	motivation Total	0.447814	0.353744
SRS Parent - Score	Total Score	0.746411	0.741167
SRS Parent - Score	SRS Total T Score	0.824882	0.346406
SRS Teacher - Score	Awareness Total	0.00384257	0.993623
SRS Teacher - Score	Cognition Total	-0.0395284	0.957811
SRS Teacher - Score	Communication Total	0.292151	0.829818
SRS Teacher - Score	Mannerisms Total	-0.199291	0.824934
SRS Teacher - Score	motivation Total	-0.605251	0.404082
SRS Teacher - Score	Total Score	-0.548862	0.882243
SRS Teacher - Score	SRS Total T Score	0.37558	0.748045
TRF 6 - 18	VII. Academic Performance Total	0.251539	0.0968524
TRF 6 - 18	VII. Academic Performance T Score	2.41699	0.0782018
TRF 6 - 18	Attention Deficit/Hyperactivity Problems Total	0.11785	0.895925
TRF 6 - 18	Attention Deficit/Hyperactivity Problems T Score	0.278942	0.779905
TRF 6 - 18	AD/H Problems Subscales: Hyperactivity-Impulsivity (H-I) Total Score	0.592745	0.396005
TRF 6 - 18	AD/H Problems Subscales: Inattention (I) Total Score	-0.0352544	0.932045
TRF 6 - 18	Affective Problems Total	0.319285	0.418166
TRF 6 - 18	Affective Problems T Score	1.21586	0.237116
TRF 6 - 18	Aggressive Behavior Total	0.195172	0.864408
TRF 6 - 18	Aggressive Behavior T Score	0.593944	0.606903
TRF 6 - 18	Anxiety Problems Total	-0.210343	0.541862
TRF 6 - 18	Anxiety Problems T Score	-0.816864	0.474071
TRF 6 - 18	Anxious/Depressed Total	-0.308027	0.651931
TRF 6 - 18	Anxious/Depressed T Score	-0.580101	0.635765
TRF 6 - 18	Attention Problems Subscales: Hyperactivity-Impulsivity (H-I) Total Score	0.044401	0.953758
TRF 6 - 18	Attention Problems Subscales: Inattention (I) Total Score	0.24112	0.800168
TRF 6 - 18	Attention Problems Total	-0.29221	0.842502
TRF 6 - 18	Attention Problems T Score	-0.126046	0.902541
TRF 6 - 18	VIII-2. Behaving Total	-0.100283	0.662785
TRF 6 - 18	VIII-2. Behaving T Score	-0.600467	0.576812
TRF 6 - 18	Conduct Problems Total	0.103551	0.843955
TRF 6 - 18	Conduct Problems T Score	0.418785	0.656368
TRF 6 - 18	Externalizing Problems Total	0.355801	0.794292
TRF 6 - 18	Externalizing Problems T Score	0.843382	0.482783
TRF 6 - 18	VIII-4. Happy Total	-0.0181656	0.923161
TRF 6 - 18	VIII-4. Happy T Score	-0.06409	0.953925
TRF 6 - 18	Internalizing Problems Total	-0.642055	0.512686
TRF 6 - 18	Internalizing Problems T Score	-0.772308	0.517455
TRF 6 - 18	VIII-3. Learning Total	0.1187	0.60481
TRF 6 - 18	VIII-3. Learning T Score	0.774576	0.503208
TRF 6 - 18	Oppositional Defiant Total	0.366915	0.367447
TRF 6 - 18	Oppositional Defiant T Score	1.12655	0.287314
TRF 6 - 18	Rule Breaking Total	0.164278	0.570819
TRF 6 - 18	Rule Breaking T Score	0.678613	0.391213
TRF 6 - 18	Social Problems Total	-0.0273384	0.949288
TRF 6 - 18	Social Problems T Score	0.316511	0.753789
TRF 6 - 18	Somatic Complaints Total	-0.0717342	0.724108
TRF 6 - 18	Somatic Complaints T Score	-0.13207	0.879467
TRF 6 - 18	Somatic Problems Total	-0.085945	0.599489
TRF 6 - 18	Somatic Problems T Score	-0.415026	0.628143
TRF 6 - 18	Sum of items 1,2,3,4 Total	-0.0645117	0.925152
TRF 6 - 18	Sum of items 1,2,3,4 T Score	-0.47595	0.647757
TRF 6 - 18	Thought Problems Total	-0.164955	0.724697
TRF 6 - 18	Thought Problems T Score	0.107389	0.929722
TRF 6 - 18	Total Problems Total	-0.832764	0.826478
TRF 6 - 18	Total Problems T Score	-0.0438654	0.967895
TRF 6 - 18	VIII-1. Working Hard Total	-0.159723	0.529012
TRF 6 - 18	VIII-1. Working Hard T Score	-0.601546	0.637904
Vineland - II Adaptive Behavior Scales	Communication Standard Score	2.6515	0.0295141
Vineland - II Adaptive Behavior Scales	Communication Sum	1.74918	0.0492357
Vineland - II Adaptive Behavior Scales	Community Age Equivalent	4.25514	0.174819
Vineland - II Adaptive Behavior Scales	Community Raw Score	3.29841	0.0468409
Vineland - II Adaptive Behavior Scales	Community V Score	0.490893	0.0758594
Vineland - II Adaptive Behavior Scales	Composite Standard Score	1.98157	0.0498194
Vineland - II Adaptive Behavior Scales	Coping Age Equivalent	3.68718	0.199633
Vineland - II Adaptive Behavior Scales	Coping Raw Score	1.82683	0.0794757
Vineland - II Adaptive Behavior Scales	Coping V Score	0.315789	0.113073
Vineland - II Adaptive Behavior Scales	Daily Living Skills Standard Score	1.48412	0.20202
Vineland - II Adaptive Behavior Scales	Daily Living Sum	1.26948	0.188451
Vineland - II Adaptive Behavior Scales	Domestic Age Equivalent	2.07415	0.516126
Vineland - II Adaptive Behavior Scales	Domestic Raw Score	0.614407	0.467751
Vineland - II Adaptive Behavior Scales	Domestic V Score	0.210662	0.379597
Vineland - II Adaptive Behavior Scales	Expressive Age Equivalent	6.20566	0.0468369
Vineland - II Adaptive Behavior Scales	Expressive Raw Score	5.4062	0.00582755
Vineland - II Adaptive Behavior Scales	Expressive V Score	0.480867	0.0859739
Vineland - II Adaptive Behavior Scales	Fine Age Equivalent	7.45815	0.0818157
Vineland - II Adaptive Behavior Scales	Fine Raw Score	2.47011	0.198736
Vineland - II Adaptive Behavior Scales	Fine V Score	0.295322	0.431318
Vineland - II Adaptive Behavior Scales	Gross Age Equivalent	7.76731	0.102369
Vineland - II Adaptive Behavior Scales	Gross Raw Score	1.08365	0.348842
Vineland - II Adaptive Behavior Scales	Gross Age V Score	0.0525115	0.866494
Vineland - II Adaptive Behavior Scales	Interpersonal Relationships Age Equivalent	3.18	0.132721
Vineland - II Adaptive Behavior Scales	Interpersonal Relations Raw Score	8.62871	0.353162
Vineland - II Adaptive Behavior Scales	Interpersonal Relationships V Score	0.259762	0.23674
Vineland - II Adaptive Behavior Scales	Maladaptive - Externalizing Behavior Index Raw Score	0.521233	0.337465
Vineland - II Adaptive Behavior Scales	Maladaptive - Externalizing V Score	0.294025	0.398218
Vineland - II Adaptive Behavior Scales	Maladaptive - Internalizing Behavior Index Raw Score	0.790988	0.155111
Vineland - II Adaptive Behavior Scales	Maladaptive - Internalizing V Score	0.499437	0.113878
Vineland - II Adaptive Behavior Scales	Motor Skills Standard	1.34895	0.444391
Vineland - II Adaptive Behavior Scales	Motor Skills Sum	0.337892	0.557345
Vineland - II Adaptive Behavior Scales	Personal Age Equivalent	1.61726	0.594409
Vineland - II Adaptive Behavior Scales	Personal Raw Score	1.73234	0.156995
Vineland - II Adaptive Behavior Scales	Personal V Score	0.21594	0.354164
Vineland - II Adaptive Behavior Scales	Play & Leisure Time Age Equivalent	5.6492	0.0357747
Vineland - II Adaptive Behavior Scales	Play & Leisure Time Raw Score	2.76917	0.0138939
Vineland - II Adaptive Behavior Scales	Play & Leisure Time V Score	0.496863	0.0559484
Vineland - II Adaptive Behavior Scales	Receptive Age Equivalent	3.14592	0.246576
Vineland - II Adaptive Behavior Scales	Receptive Raw Score	0.688667	0.169484
Vineland - II Adaptive Behavior Scales	Receptive V Score	0.291596	0.168362
Vineland - II Adaptive Behavior Scales	Socialization Standard Score	1.82216	0.0822579
Vineland - II Adaptive Behavior Scales	Socialization Sum	1.32674	0.0770261
Vineland - II Adaptive Behavior Scales	Sum of Domain Standard Scores	4.24584	0.404261
Vineland - II Adaptive Behavior Scales	Written Age Equivalent	5.06469	0.0467176
Vineland - II Adaptive Behavior Scales	Written Raw Score	2.28225	0.0249158
Vineland - II Adaptive Behavior Scales	Written V Score	0.470031	0.118393

## Sheet: Table S7
Scales	measurment	beta	P
ABCL 18-59 - Score	Anxiety Problems Total Score	0.411452	0.745458
ABCL 18-59 - Score	Personal Strengths Total Score	0.111612	0.961565
ABCL 18-59 - Score	Personal Strengths T Score	0.5234	0.91971
ABCL 18-59 - Score	AD/H Problems Subscales: Hyperactivity-Impulsivity (H-I) Total Score	1.33072	0.172474
ABCL 18-59 - Score	AD/H Problems Subscales: Inattention (I) Total Score	2.29505	0.0924617
ABCL 18-59 - Score	AD/H Problems Total	3.52341	0.082997
ABCL 18-59 - Score	AD/H Problems T Score	4.64507	0.0564744
ABCL 18-59 - Score	Aggressive Behavior Total Score	-0.880554	0.699933
ABCL 18-59 - Score	Aggressive Behavior T Score	-0.979576	0.671006
ABCL 18-59 - Score	Alcohol Days Drunk Total Score	0.876144	0.741157
ABCL 18-59 - Score	Alcohol Days Drunk T Score	2.64386	0.390987
ABCL 18-59 - Score	Antisocial Personality Problems Total	0.760357	0.705947
ABCL 18-59 - Score	Antisocial Personality Problems T Score	1.06041	0.661031
ABCL 18-59 - Score	Anxiety Problems T Score	0.353494	0.877571
ABCL 18-59 - Score	Anxious Depressed Total Score	0.242593	0.911719
ABCL 18-59 - Score	Anxious Depressed T Score	-0.775631	0.787198
ABCL 18-59 - Score	Attention Problems Total Score	2.86654	0.272867
ABCL 18-59 - Score	Attention Problems T Score	3.37119	0.188583
ABCL 18-59 - Score	Avoidant Personality Problems Total	-0.443034	0.668177
ABCL 18-59 - Score	Avoidant Personality Problems T Score	-1.26491	0.635635
ABCL 18-59 - Score	Rule Breaking Total Score	1.32262	0.414263
ABCL 18-59 - Score	Rule Breaking T Score	2.14213	0.400488
ABCL 18-59 - Score	Critical Items Total Score	0.943953	0.47924
ABCL 18-59 - Score	Critical Items T Score	1.88093	0.431311
ABCL 18-59 - Score	Depressive Problems Total Score	1.1994	0.506772
ABCL 18-59 - Score	Depressive Problems T Score	2.17425	0.388211
ABCL 18-59 - Score	Drugs Days Used Total Score	0.78666	0.704945
ABCL 18-59 - Score	Drugs Days Used T Score	1.85506	0.401944
ABCL 18-59 - Score	Externalizing Problems Total Score	-0.057635	0.988495
ABCL 18-59 - Score	Externalizing Problems T Score	-2.87956	0.529946
ABCL 18-59 - Score	Friends Total Score	0.756016	0.525635
ABCL 18-59 - Score	Friends T Score	1.78991	0.662869
ABCL 18-59 - Score	Internalizing Problems Total Score	2.65811	0.458219
ABCL 18-59 - Score	Internalizing Problems T Score	3.43058	0.513617
ABCL 18-59 - Score	Intrusive Total Score	-0.565122	0.48377
ABCL 18-59 - Score	Intrusive T Score	-1.0647	0.525564
ABCL 18-59 - Score	Mean Substance Use Total Score	1.34866	0.396838
ABCL 18-59 - Score	Mean Substance Use T Score	1.97001	0.385592
ABCL 18-59 - Score	Somatic Problems Total Score	1.90435	0.0520549
ABCL 18-59 - Score	Somatic Problems T Score	4.6608	0.0650774
ABCL 18-59 - Score	Somatic Complaints Total Score	2.41354	0.038313
ABCL 18-59 - Score	Somatic Complaints T Score	5.62906	0.0342207
ABCL 18-59 - Score	Spouse/Partner Total Score	-6.03339	0.138343
ABCL 18-59 - Score	Spouse/Partner T Score	-43.105	0.160375
ABCL 18-59 - Score	Thought Problems Total Score	0.340531	0.565884
ABCL 18-59 - Score	Thought Problems T Score	1.55732	0.462575
ABCL 18-59 - Score	Tobacco Times Per Day Total Score	-0.76989	0.0871918
ABCL 18-59 - Score	Tobacco Times Per Day T Score	-0.899212	0.240507
ABCL 18-59 - Score	Total Problems Total Score	7.4575	0.505821
ABCL 18-59 - Score	Total Problems T Score	3.15442	0.523348
ABCL 18-59 - Score	Withdrawn Total Score	0.00197568	0.998545
ABCL 18-59 - Score	Withdrawn T Score	0.904645	0.740684
CBCL 2 - 5 - Score	Attention Deficit/Hyperactivity Problems Total	1.05366	0.0696347
CBCL 2 - 5 - Score	Attention Deficit/Hyperactivity Problems T Score	1.66357	0.0718539
CBCL 2 - 5 - Score	Affective Problems Total	0.197204	0.622222
CBCL 2 - 5 - Score	Affective Problems T Score	0.453666	0.655969
CBCL 2 - 5 - Score	Aggressive Behavior Total	2.49964	0.0690813
CBCL 2 - 5 - Score	Aggressive Behavior T Score	1.90215	0.0875391
CBCL 2 - 5 - Score	Anxiety Problems Total	-0.188862	0.718835
CBCL 2 - 5 - Score	Anxiety Problems T Score	-0.41227	0.709023
CBCL 2 - 5 - Score	Anxious/Depressed Total	-0.309415	0.487101
CBCL 2 - 5 - Score	Anxious/Depressed T Score	-0.0799236	0.938767
CBCL 2 - 5 - Score	Attention Problems Total	0.583233	0.119417
CBCL 2 - 5 - Score	Attention Problems T Score	1.52041	0.0949964
CBCL 2 - 5 - Score	Average Length	0.130534	0.921237
CBCL 2 - 5 - Score	Emotionally Reactive Total	-0.00621433	0.989262
CBCL 2 - 5 - Score	Emotionally Reactive T Score	-0.134064	0.908505
CBCL 2 - 5 - Score	Externalizing Problems Total	3.08287	0.0585163
CBCL 2 - 5 - Score	Externalizing Problems T Score	4.22404	0.0626592
CBCL 2 - 5 - Score	Internalizing Problems Total	-0.943586	0.46264
CBCL 2 - 5 - Score	Internalizing Problems T Score	-2.60492	0.250355
CBCL 2 - 5 - Score	Oppositional Defiant Total	1.15222	0.0477511
CBCL 2 - 5 - Score	Oppositional Defiant T Score	2.59063	0.0332548
CBCL 2 - 5 - Score	Pervasive Developmental Problems Total	-0.555411	0.225422
CBCL 2 - 5 - Score	Pervasive Developmental Problems T Score	-0.654787	0.477845
CBCL 2 - 5 - Score	Sleep Problems Total	-0.0420256	0.928585
CBCL 2 - 5 - Score	Sleep Problems T Score	-0.207755	0.83929
CBCL 2 - 5 - Score	Somatic Complaints Total	-0.474663	0.18034
CBCL 2 - 5 - Score	Somatic Complaints T Score	-1.20444	0.232328
CBCL 2 - 5 - Score	Total Problems Total	2.56047	0.508464
CBCL 2 - 5 - Score	Total Problems T Score	1.1812	0.593584
CBCL 2 - 5 - Score	Total Words	-75.3196	0.00916764
CBCL 2 - 5 - Score	Withdrawn Total	-0.153293	0.630867
CBCL 2 - 5 - Score	Withdrawn T Score	-0.372634	0.713986
CBCL 6 - 18 - Score	Attention Deficit/Hyperactivity Problems Total	0.0629927	0.836151
CBCL 6 - 18 - Score	Attention Deficit/Hyperactivity Problems T Score	0.268073	0.649105
CBCL 6 - 18 - Score	Aggressive Behavior Total	-0.0614484	0.887337
CBCL 6 - 18 - Score	Attention Problems Total	0.22773	0.503412
CBCL 6 - 18 - Score	Conduct Problems Total	-0.00565065	0.978764
CBCL 6 - 18 - Score	Conduct Problems T Score	-0.0140114	0.977536
CBCL 6 - 18 - Score	Externalizing Problems Total	-0.0960676	0.869121
CBCL 6 - 18 - Score	Externalizing Problems T Score	-0.0910538	0.930793
CBCL 6 - 18 - Score	Oppositional Defiant Total	0.0670666	0.756598
CBCL 6 - 18 - Score	Oppositional Defiant T Score	0.26439	0.644333
CBCL 6 - 18 - Score	Rule Breaking Total	-0.0346192	0.862186
CBCL 6 - 18 - Score	Rule Breaking T Score	-0.0734371	0.878208
CBCL 6 - 18 - Score	Total Problems Total	-0.0502011	0.976031
CBCL 6 - 18 - Score	Total Problems T Score	-0.0713538	0.948796
CBCL 6 - 18 - Score	Activities Total	-0.195801	0.435522
CBCL 6 - 18 - Score	Activities T Score	-0.462845	0.656812
CBCL 6 - 18 - Score	Affective Problems Total	0.168476	0.432158
CBCL 6 - 18 - Score	Affective Problems T Score	0.473441	0.419824
CBCL 6 - 18 - Score	Aggressive Behavior T Score	-0.13961	0.800484
CBCL 6 - 18 - Score	Anxiety Problems Total	-0.0700224	0.718756
CBCL 6 - 18 - Score	Anxiety Problems T Score	0.0152771	0.981077
CBCL 6 - 18 - Score	Anxious Depressed Total	-0.204539	0.548322
CBCL 6 - 18 - Score	Anxious Depressed T Score	-0.207732	0.760507
CBCL 6 - 18 - Score	Attention Problems T Score	0.450624	0.434677
CBCL 6 - 18 - Score	Internalizing Problems Total	-0.181547	0.74392
CBCL 6 - 18 - Score	Internalizing Problems T Score	-0.114188	0.915377
CBCL 6 - 18 - Score	School Total	-0.31888	0.0929635
CBCL 6 - 18 - Score	School T Score	-0.734939	0.311043
CBCL 6 - 18 - Score	Social Problems Total	-0.120857	0.585037
CBCL 6 - 18 - Score	Social Problems T Score	-0.051291	0.916477
CBCL 6 - 18 - Score	Social Total	-0.697106	0.00935226
CBCL 6 - 18 - Score	Social T Score	-2.5536	0.00893709
CBCL 6 - 18 - Score	Somatic Complaints Total	-0.19645	0.297815
CBCL 6 - 18 - Score	Somatic Complaints T Score	-0.680587	0.248672
CBCL 6 - 18 - Score	Somatic Problems Total	-0.147978	0.307777
CBCL 6 - 18 - Score	Somatic Problems T Score	-0.728892	0.257051
CBCL 6 - 18 - Score	Thought Problems Total	-0.0420032	0.820175
CBCL 6 - 18 - Score	Thought Problems T Score	-0.0816118	0.876922
CBCL 6 - 18 - Score	Total Competence Total	-1.02207	0.0277591
CBCL 6 - 18 - Score	Total Competence T Score	-2.19783	0.0463649
CBCL 6 - 18 - Score	Withdrawn/Depressed Total	0.220027	0.200008
CBCL 6 - 18 - Score	Withdrawn/Depressed T Score	0.371646	0.476718
CTRF 1.5 - 5 - Score	Attention Deficit/Hyperactivity Problems Percentile	16.6881	0.00586001
CTRF 1.5 - 5 - Score	Attention Deficit/Hyperactivity Problems Total	4.52742	0.0105832
CTRF 1.5 - 5 - Score	Attention Deficit/Hyperactivity Problems T Score	5.95056	0.0044019
CTRF 1.5 - 5 - Score	Affective Problems Percentile	9.17406	0.0858252
CTRF 1.5 - 5 - Score	Affective Problems Total	0.822646	0.070838
CTRF 1.5 - 5 - Score	Affective Problems T Score	2.71177	0.071162
CTRF 1.5 - 5 - Score	Aggressive Behavior Percentile	14.1509	0.0123956
CTRF 1.5 - 5 - Score	Aggressive Behavior Total	6.72518	0.00447926
CTRF 1.5 - 5 - Score	Aggressive Behavior T Score	5.04813	0.0035663
CTRF 1.5 - 5 - Score	Anxiety Problems Percentile	-1.70519	0.731853
CTRF 1.5 - 5 - Score	Anxiety Problems Total	0.0854307	0.8356
CTRF 1.5 - 5 - Score	Anxiety Problems T Score	0.236963	0.867299
CTRF 1.5 - 5 - Score	Anxious/Depressed Percent	4.98133	0.319664
CTRF 1.5 - 5 - Score	Anxious/Depressed Total	1.06071	0.483353
CTRF 1.5 - 5 - Score	Anxious/Depressed T Score	1.98829	0.203697
CTRF 1.5 - 5 - Score	Attention Problems Percentile	14.7394	0.0122411
CTRF 1.5 - 5 - Score	Attention Problems Total	2.90653	0.0152541
CTRF 1.5 - 5 - Score	Attention Problems T Score	5.53312	0.00577911
CTRF 1.5 - 5 - Score	Emotionally Reactive Percent	11.1728	0.0511571
CTRF 1.5 - 5 - Score	Emotionally Reactive Total	0.88293	0.0898905
CTRF 1.5 - 5 - Score	Emotionally Reactive T Score	3.18066	0.0485907
CTRF 1.5 - 5 - Score	Externalizing Problems Percentile	26.0609	0.00682857
CTRF 1.5 - 5 - Score	Externalizing Problems Total	9.63171	0.00361204
CTRF 1.5 - 5 - Score	Externalizing Problems T Score	9.7589	0.00246173
CTRF 1.5 - 5 - Score	Internalizing Problems Percentile	21.5593	0.023614
CTRF 1.5 - 5 - Score	Internalizing Problems Total	3.93976	0.0258929
CTRF 1.5 - 5 - Score	Internalizing Problems T Score	7.64011	0.0185365
CTRF 1.5 - 5 - Score	Oppositional Defiant Percentile	15.8787	0.00928101
CTRF 1.5 - 5 - Score	Oppositional Defiant Total	2.53213	0.00315404
CTRF 1.5 - 5 - Score	Oppositional Defiant T Score	5.36878	0.00248815
CTRF 1.5 - 5 - Score	Pervasive Developmental Problems Percentile	8.60909	0.101852
CTRF 1.5 - 5 - Score	Pervasive Developmental Problems Total	1.88917	0.0368152
CTRF 1.5 - 5 - Score	Pervasive Developmental Problems T Score	3.2369	0.0456552
CTRF 1.5 - 5 - Score	Somatic Complaints Percentile	-0.844974	0.862665
CTRF 1.5 - 5 - Score	Somatic Complaints Total	0.154404	0.49824
CTRF 1.5 - 5 - Score	Somatic Complaints T Score	0.694991	0.602219
CTRF 1.5 - 5 - Score	Total Problems Percentile	26.1096	0.00744529
CTRF 1.5 - 5 - Score	Total Problems Total	16.5706	0.00376892
CTRF 1.5 - 5 - Score	Total Problems T Score	9.56205	0.00503834
SCQ Summary	summary Score by parents	0.380245	0.0834576
SCQ Summary	summary Score by teacher	1.24962	0.0570551
SRS Parent - Score	Awareness Raw Score	-2.38206	0.762246
SRS Parent - Score	Cognition Raw Score	0.439227	0.0974036
SRS Parent - Score	Communication Raw Score	0.328153	0.296919
SRS Parent - Score	Mannerisms Raw Score	0.960709	0.0591401
SRS Parent - Score	Motivation Raw Score	0.442046	0.0962009
SRS Parent - Score	SRS Total T Score	0.858548	0.0136975
SRS Teacher - Score	Awareness Raw Score	1.68615	0.0161789
SRS Teacher - Score	Cognition Raw Score	1.48829	0.0077072
SRS Teacher - Score	Communication Raw Score	3.4213	0.00208524
SRS Teacher - Score	Mannerisms Raw Score	1.5775	0.0034648
SRS Teacher - Score	Motivation Raw Score	1.31059	0.0284003
SRS Teacher - Score	SRS Total T Score	3.35547	0.000235937
SRS-ARV - Score	Awareness Raw Score	1.24962	0.0570551
SRS-ARV - Score	Cognition Raw Score	-0.843963	0.586558
SRS-ARV - Score	Mannerisms Raw Score	-0.428425	0.788898
SRS-ARV - Score	Motivation Raw Score	-0.172484	0.952789
SRS-ARV - Score	Awareness Raw Score	1.64342	0.161293
SRS-ARV - Score	SRS Total T Score	-2.59016	0.258895
TRF 6 - 18	VII. Academic Performance Total	0.0629781	0.650642
TRF 6 - 18	VII. Academic Performance T Score	-0.231609	0.858524
TRF 6 - 18	Attention Deficit/Hyperactivity Problems Total	0.212906	0.767549
TRF 6 - 18	Attention Deficit/Hyperactivity Problems T Score	0.472974	0.543331
TRF 6 - 18	AD/H Problems Subscales: Hyperactivity-Impulsivity (H-I) Total Score	-0.191257	0.666871
TRF 6 - 18	AD/H Problems Subscales: Inattention (I) Total Score	0.398764	0.26591
TRF 6 - 18	Affective Problems Total	0.24682	0.286692
TRF 6 - 18	Affective Problems T Score	0.835941	0.278115
TRF 6 - 18	Aggressive Behavior Total	0.865529	0.102191
TRF 6 - 18	Aggressive Behavior T Score	1.02205	0.175477
TRF 6 - 18	Anxiety Problems Total	0.293515	0.14027
TRF 6 - 18	Anxiety Problems T Score	1.20378	0.175213
TRF 6 - 18	Anxious Depressed Total	0.643652	0.179993
TRF 6 - 18	Anxious Depressed T Score	0.680809	0.470523
TRF 6 - 18	Attention Problems Subscales: Hyperactivity-Impulsivity (H-I) Total Score	-0.268871	0.636843
TRF 6 - 18	Attention Problems Subscales: Inattention (I) Total Score	0.760112	0.32117
TRF 6 - 18	Attention Problems Total	0.276249	0.818161
TRF 6 - 18	Attention Problems T Score	0.555287	0.460555
TRF 6 - 18	VIII-2. Behaving Total	0.150033	0.502357
TRF 6 - 18	VIII-2. Behaving T Score	0.0332346	0.97795
TRF 6 - 18	Conduct Problems Total	0.0414843	0.886834
TRF 6 - 18	Conduct Problems T Score	0.437194	0.520113
TRF 6 - 18	Externalizing Problems Total	0.891087	0.190263
TRF 6 - 18	Externalizing Problems T Score	2.01448	0.0733209
TRF 6 - 18	VIII-4. Happy Total	-0.259918	0.180207
TRF 6 - 18	VIII-4. Happy T Score	-1.88922	0.118998
TRF 6 - 18	Internalizing Problems Total	0.990413	0.157815
TRF 6 - 18	Internalizing Problems T Score	1.82354	0.19807
TRF 6 - 18	VIII-3. Learning Total	0.236642	0.240868
TRF 6 - 18	VIII-3. Learning T Score	0.776898	0.519837
TRF 6 - 18	Oppositional Defiant Total	0.465097	0.0241425
TRF 6 - 18	Oppositional Defiant T Score	1.55405	0.0366019
TRF 6 - 18	Rule Breaking Total	0.0217968	0.913227
TRF 6 - 18	Rule Breaking T Score	0.260503	0.6938
TRF 6 - 18	Social Problems Total	0.334572	0.17908
TRF 6 - 18	Social Problems T Score	1.09831	0.160605
TRF 6 - 18	Somatic Complaints Total	-0.125774	0.383682
TRF 6 - 18	Somatic Complaints T Score	-0.589362	0.397583
TRF 6 - 18	Somatic Problems Total	-0.116529	0.359349
TRF 6 - 18	Somatic Problems T Score	-0.58941	0.400855
TRF 6 - 18	Sum of items 1,2,3,4 Total	0.50098	0.482484
TRF 6 - 18	Sum of items 1,2,3,4 T Score	-0.0296903	0.980485
TRF 6 - 18	Thought Problems Total	0.259394	0.192446
TRF 6 - 18	Thought Problems T Score	1.07464	0.191986
TRF 6 - 18	Total Problems Total	2.85859	0.256024
TRF 6 - 18	Total Problems T Score	1.56118	0.260876
TRF 6 - 18	Withdrawn/Depressed Total	0.472726	0.0904788
TRF 6 - 18	Withdrawn/Depressed T Score	1.22473	0.131304
TRF 6 - 18	VIII-1. Working Hard Total	0.362803	0.0969879
TRF 6 - 18	VIII-1. Working Hard T Score	1.49013	0.212297
Vineland - II Adaptive Behavior Scales	Community Age Equivalent	0.974549	0.850102
Vineland - II Adaptive Behavior Scales	Community Raw Score	0.260636	0.885648
Vineland - II Adaptive Behavior Scales	Community V Score	-0.636444	0.00424387
Vineland - II Adaptive Behavior Scales	Coping Age Equivalent	-3.6173	0.569062
Vineland - II Adaptive Behavior Scales	Coping Raw Score	-0.68895	0.606149
Vineland - II Adaptive Behavior Scales	Domestic Age Equivalent	-0.488479	0.931085
Vineland - II Adaptive Behavior Scales	Domestic Raw Score	-0.389519	0.750446
Vineland - II Adaptive Behavior Scales	Domestic V Score	-0.652711	0.00456925
Vineland - II Adaptive Behavior Scales	Expressive Age Equivalent	3.06026	0.704961
Vineland - II Adaptive Behavior Scales	Expressive V Score	-0.00370704	0.996306
Vineland - II Adaptive Behavior Scales	Fine Age Equivalent	6.45953	0.618991
Vineland - II Adaptive Behavior Scales	Gross Age Equivalent	-16.4031	0.228498
Vineland - II Adaptive Behavior Scales	Gross Raw Score	-0.187989	0.824466
Vineland - II Adaptive Behavior Scales	Gross Age V Score	-0.323256	0.419898
Vineland - II Adaptive Behavior Scales	Interpersonal Relationships Age Equivalent	-2.12033	0.70612
Vineland - II Adaptive Behavior Scales	Interpersonal Relations Raw Score	-0.487855	0.547
Vineland - II Adaptive Behavior Scales	Maladaptive - Externalizing Behavior Index Raw Score	0.194542	0.704572
Vineland - II Adaptive Behavior Scales	Maladaptive - Externalizing V Score	-0.105716	0.797923
Vineland - II Adaptive Behavior Scales	Maladaptive - Internalizing Behavior Index Raw Score	0.341875	0.361058
Vineland - II Adaptive Behavior Scales	Maladaptive - Internalizing V Score	0.470522	0.250542
Vineland - II Adaptive Behavior Scales	Motor Skills Sum	-0.173092	0.799134
Vineland - II Adaptive Behavior Scales	Personal Age Equivalent	-1.25646	0.820645
Vineland - II Adaptive Behavior Scales	Personal Raw Score	-0.266387	0.769819
Vineland - II Adaptive Behavior Scales	Play & Leisure Time Age Equivalent	-0.0107625	0.998578
Vineland - II Adaptive Behavior Scales	Play & Leisure Time Raw Score	-0.253634	0.724958
Vineland - II Adaptive Behavior Scales	Receptive Age Equivalent	0.525833	0.934916
Vineland - II Adaptive Behavior Scales	Receptive Raw Score	0.0534411	0.871348
Vineland - II Adaptive Behavior Scales	Sum of Domain Standard Scores	-12.6218	0.0179362
Vineland - II Adaptive Behavior Scales	Written Age Equivalent	5.14199	0.348441
Vineland - II Adaptive Behavior Scales	Written Raw Score	1.08823	0.366161
Vineland - II Adaptive Behavior Scales	Written V Score	-0.230905	0.350237
Vineland - II Adaptive Behavior Scales	Communication Standard Score	-2.11635	0.0703789
Vineland - II Adaptive Behavior Scales	Communication Sum	-0.869155	0.0948798
Vineland - II Adaptive Behavior Scales	Composite Standard Score	-3.65367	0.000916245
Vineland - II Adaptive Behavior Scales	Coping V Score	-0.573247	0.0162085
Vineland - II Adaptive Behavior Scales	Daily Living Skills Standard Score	-4.10138	0.000388544
Vineland - II Adaptive Behavior Scales	Daily Living Sum	-1.95031	0.000311693
Vineland - II Adaptive Behavior Scales	Expressive Raw Score	-0.355604	0.108301
Vineland - II Adaptive Behavior Scales	Fine Raw Score	1.77962	0.342401
Vineland - II Adaptive Behavior Scales	Fine V Score	0.48392	0.255986
Vineland - II Adaptive Behavior Scales	Interpersonal Relationships V Score	-0.565341	0.00778296
Vineland - II Adaptive Behavior Scales	Motor Skills Standard	-0.150306	0.94599
Vineland - II Adaptive Behavior Scales	Personal V Score	-0.657457	0.00978242
Vineland - II Adaptive Behavior Scales	Play & Leisure Time V Score	-0.602182	0.00562484
Vineland - II Adaptive Behavior Scales	Receptive V Score	-0.2609	0.23274
Vineland - II Adaptive Behavior Scales	Socialization Standard Score	-3.72108	0.000926262
Vineland - II Adaptive Behavior Scales	Socialization Sum	-1.7128	0.00144516

## Sheet: Table S8
Core descriptive	Measures	Low (mean±sd)	Middle (mean±sd)	High (mean±sd)	BETA	P
Adaptive/Cognitive	ssc_diagnosis_nonverbal_iq	86.68 (25.61)	82.94(26.28)	73.84(27.53)	-0.0081	2.42e-07
	ssc_diagnosis_verbal_iq	79.45(31.32)	77.29(31.37)	72.47(29.40)	-0.00313	0.0159
	ssc_diagnosis_full_scale_iq	83.20(27.68)	79.84(28.06)	71.75(28.11)	-0.0063	1.63e-05
	ssc_diagnosis_nvma	92.52(49.45)	89.49(47.90)	81.64(44.86)	-0.00194	0.0226
	ssc_diagnosis_vma	83.59(52.64)	82.85(52.55)	79.22(46.85)	-0.000532	0.496
	vineland_ii_composite_standard_score	73.71(12.07)	72.58(12.05)	70.30(11.62)	-0.0108	0.00154
language/communication and social	adi_r_comm_b_non_verbal_total	9.18(3.44)	9.34(3.46)	9.58(3.47)	0.0176	0.138
	adi_r_b_comm_verbal_total	16.40(4.29)	16.59(4.29)	16.94(3.86)	0.0137	0.178
	ados_communication_social	13.35(4.12)	13.15(4.16)	13.19(4.22)	-0.011	0.265
	adi_r_soc_a_total	20.32(5.66)	20.44(5.82)	21.07(5.24)	0.00755	0.29
Repetitive Behaviors	adi_r_rrb_c_total	6.56(2.49)	6.51(2.48)	6.53(2.72)	-0.00738	0.652
	ados_restricted_repetitive	3.93(2.04)	3.90(2.11)	4.03(2.01)	-0.000147	0.994
	rbs_r_overall_score	27.18(17.55)	27.37(17.36)	26.52(16.72)	2.68e-05	0.991
Behavioral Problems	cbcl_2_5_internalizing_t_score	61.09(9.25)	61.69(8.84)	63.96(7.47)	0.0119	0.214
	cbcl_2_5_externalizing_t_score	57.96(10.90)	58.17(11.24)	60.00(10.74)	0.00429	0.583
	cbcl_6_18_internalizing_t_score	60.06(9.84)	60.44(9.33)	58.93(10.25)	0.000508	0.916
	cbcl_6_18_externalizing_t_score	55.75(10.44)	56.69(10.49)	57.47(10.69)	0.00981	0.0273
	abc_total_score	45.67(25.47)	47.15(25.88)	47.93(25.89)	0.00241	0.129

[truncated: 3 more sheets: Table S9, Table S10, Table S11]
